# Supplementary material for: The SCOOP12 peptide regulates defense response and root elongation in Arabidopsis thaliana
Source: J Exp Bot. 2019 Feb 4;70(4):1349–65. doi: 10.1093/jxb/ery454 (PMC6382344; doi:10.1093/jxb/ery454)
Supplement: Supplementary Tables-S1-S4 [file ery454_suppl_supplementary_tables-s1-s4.xlsx]

## Sheet: Table S1
Primer list
Gene Name	TAIR ID	Sequence fw	Sequence rev
ACR12	AT5G04740	TTGTTCGATGATCGCCGGAA	TGGAACAACGTCGTCATCGT
PROSCOOP1	AT5G44565	AGCATCCTCTTTCACCATACCG	ATTCTGACCACCACCACCTC
PROSCOOP2	NA	TAATTGTGCTGGTCTCATGCTC	GCGGTGGCGGCGGTTTTT
PROSCOOP3	NA	GGTCCTTTGAATTTGAGACTTTTG	TAATACGAGCTCTTCGACCATAC
PROSCOOP4	AT5G44568	ATCTCAAGTTGGAGTCGCCC	TTATCTTTAGGCGATGCAGAGTGA
PROSCOOP5	AT5G44570	ATACAATCCACCGACGCTGC	GGATAGAGCATTTGTGGCTGC
PROSCOOP6	AT5G44572	CTTGCAGCCTTAGCCAATCG	TCATCAATCTCCTCCCGTGG
PROSCOOP7	AT5G44574	CACTTGCCTTAGCGTAACGG	TGGTGAGTTTTCTCCACGCT
PROSCOOP8	AT5G44575	TCCCAACCCATACGGAGTCT	TTTGTTGACCACCACCGGC
PROSCOOP9	AT5G44578	TCCGTATCCGTATGGTGGCA	ATGCTGCTACCACCATGTCC
PROSCOOP10	AT5G44580	TGGGGAGGAAGCGGATGAAT	CACTGCCTGATGGTCCTGTA
PROSCOOP11	AT5G44582	TTGTAATCACTGGAAGGAGG	GTTGCGACCACCACCTTGT
PROSCOOP12	AT5G44585	TTCTTCTCCTCTGCACCGTC	TAAAACGTCCACCAGCTTGG
PROSCOOP13	AT1G22885	TGATATCCTTTCAAGTTGGAGTCG	TTATGGACCTTTTCCTTTGCGC
PROSCOOP14	AT1G22890	CTCACAAGTTGGACTAGGCGA	GGGCCTTGTCCTTTGTGTGA
PROPEP1	AT5G64900	TCTCCGACAACGTCCTCTCC	ACGGCCTGAGCTAACTTTCT
FRK1	AT2G19190	TAGATGCAGCGCAAGGACTA	ACCGCTTCCTTCAACAGAGA
primers used for genotyping of proscoop12
ACT2	AT3G18780	CTAAGCTCTCAAGATCAAAGGC	AACATTGCAAAGAGTTTCAAGG
PROSCOOP12	AT5G44585	ATGGGTCAAGTTCTAATTGTGC	TAATCTATGGCGATAGGATCAGC

## Sheet: Table S2
Project Id (CATdb)	Project title	Yellow Sample	Blue Sample	organ	Log2 Ratio Y/B	Phenotype summary	Phenotype Class
RS06-06	miRNAFlag_mutants	dcl4-1/Fl22-30'	dcl4-1/Fl15-30'	plant12d	3.55	bacterial elicitor	1.1
RA05-02	Erwinia	24hwt	24hH2O	Plant	3.46	bacterial infection	1.1
RA05-02	Erwinia	6hwt	6hH2O	Plant	3.41	bacterial infection	1.1
RA04-07	PGPR	PhylloIV	CoIV	leaf IV	2.48	bacterial/PGPR infection	1.1
RS06-06	miRNAFlag_mutants	dcl1-9/flg22-60min	dcl1-9/flg15-60min	plant12d	2	bacterial elicitor	1.1
RA03-02	potyvirus	vi-inoL	vi-sysL	leaf	1.9	viral infection	1.1
RA04-07	PGPR	PhylloIV	CoIV	rootIV	1.66	bacterial/PGPR infection	1.1
RS06-06	miRNAFlag_mutants	dcl2-30'Fl22	dcl2-30'Fl15	plant12d	1.62	bacterial elicitor	1.1
RS06-06	miRNAFlag	col0-flg22-30min	col0-flg15-30min	plant12d	1.54	bacterial elicitor	1.1
RS06-06	miRNAFlag	Col/Fl22-30'	Col/Fl15-30'	plant12d	1.52	bacterial elicitor	1.1
RS06-06	miRNAFlag_mutants	dcl1-9/flg22-30min	dcl1-9/flg15-30min	plant12d	1.49	bacterial elicitor	1.1
RS06-06	miRNAFlag_mutants	Fl22Col0B30'	Fl15Col0B30'	plant12d	1.47	bacterial elicitor	1.1
RS06-06	miRNAFlag_mutant	dcl234-Fl22	dcl234-Fl15	plant12d	1.43	bacterial elicitor	1.1
RS06-06	miRNAFlag_mutants	rdr6-1-flg22-30min	rdr6-1-flg15-30min	plant12d	1.41	bacterial elicitor	1.1
RS06-06	miRNAFlag_mutants	rdr6-1/Fl22-30'	rdr6-1/Fl15-30'	plant12d	1.39	bacterial elicitor	1.1
RA04-07	PGPR	Brad	Co	leaf	1.38	bacterial/PGPR infection	1.1
RS06-06	miRNAFlag_mutants	dcl4-1-flg22-30min	dcl4-1-flg15-30min	plant12d	1.36	bacterial elicitor	1.1
RS06-06	miRNAFlag_mutant	col0-Fl22	col0-Fl15	plant12d	1.32	bacterial elicitor	1.1
RA06-05	potyvirus-ecotype	Bl1 LMV	Bl1 mock	leaf	1.28	viral infection	1.1
RS06-06	miRNAFlag	Col60'	Col30'	plant12d	1.27	bacterial elicitor	1.1
GNP06-03	viral-SiRNA	G1dcl234-10dpiTCV	G1dcl234	leaf	1.22	viral infection	1.1
RA03-05	clubroot	ino1w	co1w	plant	1.19	fungal infection	1.1
RS06-06	miRNAFlag	ler/flg22-60min	ler/flg15-60min	plant12d	1.04	bacterial elicitor	1.1
RS06-06	miRNAFlag_mutants	dcl1-60'Fl22	Ler 60'Fl22	plant12d	1.03	bacterial elicitor/silencing supp	1.1
RS06-06	miRNAFlag_mutants	dcl2-4-30'Fl22	Col0B30'Fl22	plant12d	0.98	bacterial elicitor/silencing supp	1.1
ADT05-09	harpin	harpin	buff	leaf	0.94	bacterial elicitor	1.1
GNP06-03	viral-SiRNA	G1col0-10dpiTCV	G1col0	leaf	0.92	viral infection	1.1
RS06-06	miRNAFlag_mutants	dcl3-30'Fl22	dcl3-30'Fl15	plant12d	0.86	bacterial elicitor	1.1
RA06-05	potyvirus-ecotype	Ler LMV	Ler mock	leaf	0.83	viral infection	1.1
RA06-05	potyvirus-ecotype	Ler TEV	Ler mock	leaf	0.79	viral infection	1.1
RA06-05	potyvirus-ecotype	Ler LMV	Ler mock	leaf	0.74	viral infection	1.1
RA03-05	clubroot	e2 Inoc7d	eH Inoc7d	root	0.67	fungal infection comp/incomp	1.1
RA03-05	clubroot	ino1w	ino48h	plant	0.65	fungal infection	1.1
AU06-01	ITEGE	gcn2 14d	Ler-0 14d	aerial 14d	-0.72	insect protection-	1.1
RA03-05	clubroot	e2 Inoc7d	eH Inoc7d	leaf	-0.8	fungal infection comp/incomp	1.1
RA04-07	PGPR	Ps+Brad	Ps	leaf	-0.9	bacterial/PGPR interaction	1.1
AU06-01	ITEGE	gcn2 7d	Ler-0 7D	plant7d	-0.92	insect protection-	1.1
RA06-05	potyvirus-ecotype	Cvi LMV	Cvi mock	leaf	-0.98	viral infection	1.1
RA04-07	PGPR	Ps+Brad	Brad	leaf	-1.1	bacterial/PGPR interaction	1.1
RS05-10	Atrazine	MaAt	Suc	plant	3.3	oxidative stress	1.2
AF13	PLP2paraquat	Co4h	CoT0	leaf	3.17	oxidative stress	1.2
RS05-10	AtrazII	Ma24	suc24	plant	2.4	oxidative stress	1.2
RS05-10	AtrazII	Ma12	suc12	plant	2.35	oxidative stress	1.2
AF13	PLP2paraquat	Co18h	CoT0	leaf	2.23	oxidative stress	1.2
AF13	PLP2paraquat	OE4h	Co4h	leaf	1.57	oxidative stress	1.2
RS05-10	AtrazII	Ma48	suc48	plant	1.43	oxidative stress	1.2
RS05-05	Atrazine	MaAt	Ma	plant	1.19	oxidative stress	1.2
RS05-15	Fe	60'	T0	Cell	1.18	heavy metal oxidative stress	1.2
AF13	PLP2paraquat	AS4h	Co4h	leaf	1.07	oxidative stress	1.2
RA07-03	ABA4	aba4-3	col	aerial	0.89	ABA- (ET+?) sensitivity to photooxidative stress	1.2
RS05-10	AtrazII	suc24	suc12	plant	-0.76	oxidative stress -	1.2
RS05-10	AtrazII	suc48	Suc24	plant	-0.89	oxidative stress -	1.2
RS04-10	Stress Ox	H2O2 12h	Col12h	cell	-0.92	oxidative stress	1.2
RS05-10	AtrazII	suc12	MS	plant	-0.97	oxidative stress -	1.2
RS05-06	Atrazine	SucAt	Ma	plant	-1.49	oxidative stress -	1.2
RS05-05	Atrazine	Suc	Ma	plant	-2.24	oxidative stress -	1.2
RS05-05	Atrazine	SucAt	MaAt	plant	-2.85	oxidative stress -	1.2
RA06-02	stay-green	dore2_control	Col0_control	leaf	-1.02	drought resistance	1.3
RS04-09	hah b4	wt_dry	wt	plant	-3.42	drougth stress	1.3
RS04-09	hah b4	35S hah dry	35S hah	plant	-4.82	drougth stress	1.3
ADT06-03	MKK-cold	mekk1	Col0	aerial12d	2.33	MAPK4 - /SA-	1.4
ADT06-03	MKK-cold	mpk4	Col0	aerial12d	1.66	MAPK4 - /SA-	1.4
RS04-04	Cul4	As light	Co light	plant l6d	0.57	similar to EBF1-, ET+	1.4
RS04-04	Cul4	As dark	Co dark	plant 6d	0.54	similar to EBF1-, ET+	1.4
AF24	Cyp98	cyp98	ws	plant14d	-0.91	CytP450- Phenylprop -	1.4
RS05-12	SETII	sdg8	Col	plant 1.02	-1.02	SGD8-/ JA ET-	1.4
RS04-07	SET	N5	Col	plant6d	-1.11	SGD8-/ JA ET-	1.4
RS04-07	SET	N6	Col	plant6d	-1.31	SGD8-/ JA ET-	1.4
RS04-07	SET	X56	Col	plant6d	-1.47	SGD8-/ JA ET-	1.4
RS05-12	SETII	clf1	Col	plant 1.02	-1.98	SGD8-/ JA ET-	1.4
RA05-12	nar2	nar2_0.2	WT_0.2	Root	1.23	NRT-, root growth-	2
CAGE3	PAS	Pas1	Col0	plant1.02	1.1	root growth -	2
AU07-03	MYB77	77KO	WT	plantl	0.8	lateral root growth -, AUX response -	2
CEA06-01	URA	H2O2h	MS2h	root	-0.67	N starvation, root elongation	2
AF32	nematod	ino14d	ino7d	Call	-0.7	root dediff to call	2
CEA03-01	cadmium	5µM6h	5µM2h	root	-0.7	Heavy metal/N absorption reduction	2
ADT07-01	miRNA&N	RSt4d	RSt24h	root	-0.75	N starvation, root elongation	2
ADT06-04	miR&N	RC48h	Rt0	root	-0.76	N starvation, root elongation	2
RA05-09	Uree	U	AN	leaf	-0.77	heavy metal/N starvation, root elongation	2
RA05-09	Uree	U	AN	leaf	-0.81	heavy metal/N starvation, root elongation	2
RS05-08	NO	L-NAME	Co	root	-0.88	heavy metal/root growth	2
GNP3-B4	Arabidopsis	C48h	To	Root	-0.95	N starvation, root elongation	2
AU05-01	P25	1.06Col	1.02-04Col	root	-0.99	root growth	2
RS05-08	NO	Cd30L-NAME	Co	root	-0.99	heavy metal/root growth	2
ADT07-01	miRNA&N	RSt10d	RSt4d	root	-1.04	N starvation, root elongation	2
RA05-09	Uree	U	AN	Root	-1.11	heavy metal/N starvation, root elongation	2
RA05-09	Uree	U	AN	Root	-1.12	heavy metal/N starvation, root elongation	2
RA04-08	Senescence	RIL45lNG	RIL45lN	Leaf 25d	-1.21	N starvation, root elongation	2
CEA06-01	URA	H2O6h	MS6h	root	-1.26	N starvation, root elongation	2
AF32	nematod	ino21d	ws21d	Call-root	-1.36	root dediff to call	2
CEA03-01	cadmium	50µM30h	Co30h	root	-1.47	heavy metal/N absorption reduction	2
RA04-08	Senescence	RIL232lNG	RIL232lN	Leaf 25d	-1.61	N starvation, root elongation	2
RA04-08	Senescence	RIL310lNG	RIL310lN	Leaf 25d	-1.75	N starvation, root elongation	2
CEA06-01	URA	URA6h	H2O6h	root	-1.83	heavy metal/oxidative stress JA-, SA+	2
CEA06-01	URA	URA30h	H2O30h	root	-2.7	heavy metal/oxidative stress JA-, SA+	2
RA05-05	Procuste	prc1-1/the2-2	prc1-1	plant 5d	3.96	hypoc growth	3
RA05-05	Procuste	prc1-1/the2-1	prc1-1	plant 5d	3.71	hypoc growth	3
RA03-04	Elong-plant	30h	6h	plant	3.05	hypoc growth slow	3
RA05-05	Procuste	prc1-8	ws	plant 5d	1.72	hypoc growth -	3
RA03-04	Elong-Isox	55h	52h	hypoc	0.74	hypoc growth fast	3
AF31	gcn5	gcn5	ws	plant 3d	0.69	hypoc elongation, his acet H3K27 -	3
AF01	Cul3A2	Cul3a	WS	plant 6d	0.61	weak, hypocotyl growth	3
AF01	Cul3A	Cul3a	WS	plant 6d	-0.6	strong, hypocotyl growth	3
RA03-04	Elong-Isox	48h	45h	hypoc	-0.96	hypoc growth slow	3
RA03-04	Elong-plant	Isox50h	50h	plant	-0.96	hypoc growth -	3
RS05-09	HisAcet	gcn5-1	Ws	aerial12j	-1.24	hypoc elongation, his acet H3K27 -	3
RA05-05	Procuste	prc1-8/the1-3	prc1-8	plant 5d	-1.61	hypoc growth	3
RS05-09	HisAcet	gcn5-2	Ws	aerial12j	-1.94	hypoc elongation, his acet H3K27 -	3
RS06-06	miRNA_mutants	dcl2-4	Col0B	plant 12d	1.75	silencing supp	4
RA04-02	Ago	1-3null	Col0	hypoc 4.5d	1.07	silencing supp	4
GEN107	PTGS	HcPro	CHS-RNAi	leaf	0.97	silencing supp	4
GEN107	PTGS	P15	CHS-RNAi	leaf	0.82	silencing supp	4
RS06-06	miRNA-CaMV	dcl2/3/4-CaMV	col0-CaMV	plant 12d	0.59	silencing supp	4
GEN107	PTGS	HcPro	CHS-RNAi	root	0.57	silencing supp	4
GEN107	PTGS	hen1.1	Ler	root	-0.75	miR pathway -	4
GEN107	PTGS	hen1.1	Ler	leaf	-0.91	miR pathway -	4
GEN107	PTGS	dcl1-9	Ler	root	-1.05	miR pathway -	4
ADT04-04	PPR45	ppr45	Co	plant	2.13	PPR mutation	5
CEA06-02	folate	M6	M2	cell	1.91	cell division arrest	5
RA03-03	Prot-soil	pr0h	Pl soil	Proto-Plant	1.58	Protoplast/plant	5
ADT04-05	YEL1	yel14w	Co4w	plant 30d	1.12	PPR mutation	5
RS04-09	hah b4	35S hah	wt	plant	1.06	35S HaH	5
AF30	SBE	SBEND	WsND	leaf	0.73	starch biosynth -	5
AF30	Circad	9h	6h	leaf	-0.75	circadian rythm	5
RA05-06	LIF	lif1	Col0	leaf 1.04	-0.91	LHP1 partner -, flowering/root growth (non significant)	5
ADT04-05	YEL1	yel12w	Co2w	plant 15d	-0.96	PPR mutation	5
RS05-07	Nucleolin	Dnuc1	Col1	plant	-0.99	Nuc-	5
AU05-02	FWA	CMS	Col	leaf	-1.01	late flowering, hypomethylation	5
ADT06-01	DRN-Dex	DRN-Dex	Col0-Dex	Plant	-1.03	DRN/ESR1+ auxin response/shoot differenciation	5
RA05-06	LIF	lif1/lif2	Col0	leaf 1.04	-1.05	LHP1 partner -, flowering/root growth (non significant)	5
CEA06-02	folate	M24	T24	cell	-1.15	cell division arrest	5
RA03-03	Protoplastes	pr24h	pr0h	protop	-1.24	protoplast formation	5
RA03-03	Protoplastes	pr0h	plant IV	Proto-Plant	-1.27	Protoplast/plant	5
ADT03-02	Fl-Leaf	Flower	leaf	Flower-Leaf	-1.4	Flower/leaf	5
CEA06-02	folate	M24	M6	cell	-2.91	cell division arrest	5
RA03-03	Protoplastes	cell	plant IV	Cell-Plant	-2.92	Cell/plant	5

## Sheet: Table S3A
Gene ID	Protein name	Functional annotation	Coexpressed with PROSCOOP12	Pathway	Localization
AT1G02450	NIMIN1	protein binding	yes	SA JA
AT1G05300	ZIP5	zinc transporter	yes		membrane
AT1G08090	NRT2.1	high affinity nitrate transporter. Repressor of lateral root initiation	no	nitrogen	membrane
AT1G12940	NRT2.5	nitrate transporter	yes	nitrogen	membrane
AT1G14780		MAC/Perforin prot. negatively controls SA pathway, HR	yes	SA
AT1G15950	CCR1	Cinnamoyl CoA reductase 1. Lignin biosynthesis	no		membrane
AT1G19380		unknown	yes
AT1G21670		unknown	yes		ER signal
AT1G30720		reticuline oxydase prot., induced by IAA	yes		ER signal
AT1G30730		reticuline oxydase prot.	yes		ER signal
AT1G35160	GRF4	G-BOX REGULATING FACTOR 4	no	defense
AT1G37130	NIA2	Nitrate reductase 2	no	nitrogen
AT1G49000		unknown	yes		plast
AT1G51620		protein kinase, reduced expression if ABA	yes	SA
AT1G51680	4CL1	4-COUMARATE:COA LIGASE 1, involved in biosynthesis of flavonoids, lignine...	no
AT1G51800	IOS1	LRR receptor kinase. Impaired Oomycete susceptibility. actor of PTI. Regulates negatively ABA signaling.	yes	ABA	membrane
AT1G51850		LLR receptor kinase. Suppressed by ABA.	no	SA	membrane
AT1G51890		Leucine rich receptor kinase. Activated by fl22	yes	defense	membrane
AT1G52200		PLAC8 protein.heavy metal transport. oxydative stress	yes	defense	membrane
AT1G61360		S-like receptor protein kinase. Induced by flg22.	yes	defense	membrane
AT1G61380	SD1-29	S-like receptor protein kinase.	yes	defense	membrane
AT1G64170	CHX16	cation exchanger, member of Na+/H+ antiporter family	yes		membrane
AT1G64280	NPR1	pos. regulator SA, neg. regulator JA, SAR	no	SA JA
AT1G65490	PROVIR10	secreted peptide	yes	defense	ER signal
AT1G65690	NHL6	LEA protein,SA induced, linked to powdery mildew infection	yes	SA JA ABA
AT1G70530	CRK3	Cysteine-rich receptor-like protein kinase 3	yes		membrane
AT1G72300	PSY1R	LRR receptor kinase for peptide growth hormone PSY1, phosphorylates HA2	no	SA ABA	membrane
AT1G77380	AAP3	Amino acid permease 3. transporter with specificity for GABA. Involved in nematod parasitism.	yes	defense	membrane
AT1G78300	GRF2	G-BOX REGULATING FACTOR 2	no	defense
AT1G80840	WRKY40	Pathogen induced TF. forms complexe with wrky18	no	SA JA ABA	nucleus
AT2G01950	BRI1-like2	LRR receptor kinase. Linked to auxin pathway	no		membrane
AT2G02220	PSKR1	receptor of phytosulfokine	no	defense	membrane
AT2G15620	NIR1	Nitrite reductase 1	no	nitrogen
AT2G17740		Cystein/Histidine-rich C1 domain protein. activated by fl22.	yes	defense
AT2G19190	FRK1	flg22 induced receptor kinase	yes	SA JA	membrane
AT2G22122		unknown	yes
AT2G25000	WRKY60	Pathogen induced TF.	yes	SA JA ABA	nucleus
AT2G25470	RLP21	Receptor-like protein 21. LRR receptor	yes		membrane
AT2G30360	SIP4	SOS3-interacting protein 4. CIPK ser-thr kinase. Important for ABA response	no	ABA
AT2G30490	C4H	Cinnamate-4-hydroxylase. linked to SA and pathogen	yes	SA
AT2G31400	GUN1	chloroplast PPR involved in regulation of nuclear gene expression	yes		plast
AT2G36690		Oxygenase	yes	ABA
AT2G37040	PAL1	PHE ammonia lyase 1. involved in UV stress, linked to pathogen defense responses	no	defense
AT2G37710	LECRK41	Receptor lectin kinase. Requires functional NPR1	yes	SA	ER signal
AT2G38900		serine protease inhibitor. Pathogenesis related	yes	defense
AT2G39200	MLO12	pathogen defense, cell death	yes	SA JA	membrane
AT2G39518		unknown. CATMA probe ambiguous	yes		ER signal
AT2G39520		unknown. CATMA probe ambiguous	yes		mito signal
AT2G39530		unknown, suppressed by ABA	yes	SA
AT2G41110	CAM2	touch-inducible calmodulin	yes	defense
AT2G41220	GLU2	Glutamate synthase 2. Nitrogen assimilation in roots	no	nitrogen	membrane
AT2G42360		Ring/U-box, zinc finger, E3 ubiquitin-protein ligase	yes
AT2G44370		cysteine/histidine C1 domain protein	yes	SA
AT2G44380		cysteine/histidine C1 domain protein	yes	SA
AT2G44490	BGLU26	PEN2, glycosyl hydrolase. Required for mlo resistance. Prevents penetration of nonhost fungal.	yes	defense
AT3G12250	TGA6	transcription factor, cross-talk SA/JA+ET	no	SA JA	nucleus
AT3G19010		Oxygenase-like protein. flavonol synthase activity, oxydoreductase activity	yes
AT3G19450	CAD4	Cinnamyl alcohol dehydrogenase 4. lignin biosynthesis, defense to pseudomonas (SA)	no	defense
AT3G19930	STP4	Sugar Transporter 4. induced by wounding and fungal infection	yes	defense	membrane
AT3G21080		ABC transporter	yes		membrane
AT3G21351		C rich secreted peptide. unknown function	yes		ER signal
AT3G22060		Cys-rich repeat secretory prot. 38. Response to ABA	yes	ABA	ER signal
AT3G25882	NIMIN2	kinase, SA pathway, interact with NPR1.	no	SA
AT3G26210	CYP71B23	Cytochrome P450	yes		ER signal
AT3G29034		unknown	yes	nitrogen
AT3G45060	NRT2.6	nitrate transporter. ROS, pathogen tolerance	yes	defense nitrogen	membrane
AT3G46280		receptor kinase. Regulated by wrky11 and/or wrky17	yes	JA	ER signal
AT3G48650		annotated as pseudogene. unknown function (DUF677)	yes
AT3G49780	PSK4	Phytosulfokine 4 precursor. Peptide growth factor	yes		ER signal
AT3G50470	RPW8	confers borad spectrum resistance through SA pathway	no	SA
AT3G50480	HR4	Homolog of RPW8. HR response.	yes	defense
AT3G52450	PUB22	Plant U-box 22. E3 ubiquitin-protein ligase. negative regulator of immunity PAMPs	yes	defense
AT3G56400	WRKY70	TF WORKY. Activator SA, repressor JA	no	SA JA	nucleus
AT3G59880		unknown	yes
AT4G01250	WRKY22	Transcription factor	yes	defense	nucleus
AT4G01700		Chitinase. upregulated by downy mildew	yes	SA JA ABA	ER signal
AT4G08850	MIK2	LRR receptor kinase	yes		membrane
AT4G20000		VQ motif protein. Unknown function	yes
AT4G20860		FAD binding and BBE domain containing protein	yes
AT4G21410	CRK29	cystein rich receptor prot kinase. dependent of mpk4 and ctr1	yes	defense	membrane
AT4G21870		HSP20 like chaperone	yes
AT4G23210	CRK13	Cys-rich receptor kinase. Induce defense through SA	yes	SA	membrane
AT4G24160		Hydrolase. Regulates phospholipid and lipid levels.	yes
AT4G27730	OPT6	Oligopeptide transporter. May be involved in stress resistance.	yes	defense	membrane
AT4G28140		Integrase-type DNA binding domain prot.Transcriptional activator, actor of stress signaling	yes	defense	nucleus
AT4G30190	HA2	H+-ATPase.Interact with BAK1, PSY1R. Contribute to root architecture in response to different nitrogen supply.	yes	defense nitrogen	membrane
AT4G31550	WRKY11	Transcription factor. Involved in ISR	yes	JA	nucleus
AT4G31800	WRKY18	Transcription factor	no	SA JA ABA	nucleus
AT4G33430	BAK1	receptor kinase	no	defense	membrane
AT4G34230	CAD5	Cinnamyl alcohol dehydrogenase 5. lignin biosynthesis, defense to pseudomonas (SA)	no	defense
AT4G35180	LHT7	Lys/His transmembrane transporter	yes		membrane
AT4G38560		Phospholipase	yes
AT4G39400	BRI1	receptor kinase	no	defense	membrane
AT5G01540	LECRKA4.1	Lectin receptor kinase. positively regulates PTI and negatively regulates ABA response.	yes	ABA	membrane
AT5G04140	GLU1	Glutamate Synthase 1. Nitrogen assimiliation	no	nitrogen
AT5G06950	TGA2	transcription factor, cross-talk SA/JA+ET	no	SA JA	nucleus
AT5G07440	GDH2	GLUTAMATE DEHYDROGENASE 2	no	nitrogen	mito
AT5G10450	GRF6	G-BOX REGULATING FACTOR 6, interacts with APX3, AKR2 (oxidative stress), SERK1, BZR1, JAZ10...	no	defense
AT5G13930	TT4	Chalcone synthase.Biosynthesis of flavonoid, auxin transport, root gravitropsim	no
AT5G20250	DIN10	Dark inducible. Transglycosidase. Synthesis of raffinose.	yes
AT5G20480	EFR	receptor kinase	no	defense	membrane
AT5G22290	NAC089	TF. ER-stress-induced programmed cell death	no	defense	nucleus
AT5G37600	GLN1-1	glutamine synthase	yes	nitrogen
AT5G39580		Peroxidase. auxin catabolism, response to stress.Induced by flagellin.	yes	defense
AT5G40780	LHT1	Lysine Histidine transporter. mutant : resistant through SA pathway	yes	defense nitrogen	membrane
AT5G44585	PROSCOOP12	secreted peptide	yes		ER signal
AT5G46330	FLS2	receptor kinase. receptor flg	no	defense	membrane
AT5G48430		Aspartyl protease. Increase expression in the resistant interaction.	yes	defense	ER signal
AT5G50200	WR3	JA dependent wound responsive, dual component transporter with NRT2.1	yes	defense nitrogen	membrane
AT5G53110		RING/U-box, zing finger protein	yes
AT5G53460	GLT1	NADH-dependent glutamate synthase	no	nitrogen
AT5G54160	OMT1	O-methyltransferase 1	yes
AT5G55050		GDSL-motif esterase/acyltransferase/lipase.	yes
AT5G55930	OPT1	oligopeptide transport, linked to virulence factor of pseudomonas	yes	defense	membrane
AT5G59080		unknown	yes		plast
AT5G66420		unknown, TIM-barrel signal transduction motif	yes
AT5G67450	ZF1	Zinc finger prot 1. repress genes involved in osmotic stress ABA repressive genes, auxin-inducible genes	yes	ABA	nucleus

## Sheet: Table S3B
Interactions	Source	Type	Comments
AT1G15950 <-> AT5G54160	KEGG	pathway	phenylpropanoid biosynthesis
AT1G15950 <-> AT2G37040	STRING	cocitation
AT1G15950 <-> AT3G19450	STRING	cocitation
AT1G15950 <-> AT5G13930	KEGG	pathway	flavonoid and phenylpropanoid pathways
AT5G22290 <-> AT3G29034	CCSB	AI1
AT1G80840 <-> AT3G56400	STRING	cocitation
AT1G80840 <-> AT4G01250	STRING	cocitation
AT3G56400 <-> AT4G01700	pubmed	experimental	AT4G01700 positively controlled y wrky70
AT3G56400 <-> AT2G25000	pubmed	experimental	wrky60 positively controlled by wrky70
AT3G56400 <-> AT2G44380	pubmed	experimental	AT2G44380 positively controlled by wrk70
AT4G31800 <-> AT1G80840	pubmed	experimental	interact in prot complexe
AT4G31800 <-> AT2G25000	CCSB	LCI	interaction
AT4G31800 <-> AT1G64280	pubmed	experimental	SA JA signaling pathway
AT5G50200 <-> AT4G01700	STRING	cocitation
AT5G50200 <-> AT2G19190	STRING	cocitation
AT5G50200 <-> AT1G65690	STRING	cocitation	ROS
AT5G50200 <-> AT1G12940	STRING	experimental
AT5G50200 <-> AT1G08090	INTACT	experimental	2YH
AT5G50200 <-> AT1G37130	STRING	cocitation
AT5G40780 <-> AT3G26210	STRING	cocitation
AT5G40780 <-> AT5G50200	STRING	cocitation
AT5G40780 <-> AT5G37600	STRING	cocitation
AT4G31550 <-> AT3G56400	pubmed	cocitation	SA JA crosstalk
AT4G31550 <-> AT1G64280	pubmed	cocitation
AT4G31550 <-> AT3G46280	pubmed	cocitation	JA
AT4G01250 <-> AT5G39580	STRING	cocitation
AT4G01250 <-> AT2G39200	STRING	cocitation
AT4G01250 <-> AT4G31550	STRING	cocitation
AT3G52450 <-> AT2G39200	STRING	cocitation
AT3G52450 <-> AT4G01250	STRING	cocitation
AT3G45060 <-> AT5G50200	STRING	experimental
AT3G45060 <-> AT5G53460	STRING	cocitation
AT3G45060 <-> AT5G04140	STRING	cocitation
AT3G45060 <-> AT2G41220	STRING	cocitation
AT2G44490 <-> AT2G39200	pubmed	cocitation
AT2G41110 <-> AT4G31550	STRING	experimental
AT2G37710 <-> AT1G64280	pubmed	cocitation
AT2G37710 <-> AT3G26210	STRING	cocitation
AT2G37710 <-> AT5G04140	STRING	cocitation
AT2G30490 <-> AT1G15950	KEGG	pathway	phenylpropanoid biosynthesis
AT2G30490 <-> AT5G54160	STRING	cocitation
AT2G30490 <-> AT2G37040	KEGG	pathway	Phenylalanine metabolism
AT2G30490 <-> AT3G19450	STRING	cocitation
AT2G17740 <-> AT2G19190	STRING	cocitation
AT1G51890 <-> AT2G17740	pubmed	cocitation
AT5G54160 <-> AT2G37040	STRING	cocitation
AT5G54160 <-> AT3G19450	KEGG	pathway	Phenylpropanoid pathway
AT5G37600 <-> AT5G53460	KEGG	pathway	Ala, Asp, Glu metabolism, nitrogen metabolism
AT5G37600 <-> AT5G04140	KEGG	pathway	Ala, Asp, Glu metabolism, nitrogen metabolism
AT5G37600 <-> AT1G08090	STRING	cocitation
AT4G30190 <-> AT5G53460	STRING	cocitation
AT4G30190 <-> AT2G30360	INTACT	experimental	protein kinase assay
AT4G30190 <-> AT1G72300	pubmed	experimental	in vitro
AT4G23210 <-> AT5G01540	STRING	cocitation
AT3G26210 <-> AT5G01540	STRING	cocitation
AT3G22060 <-> AT5G01540	STRING	cocitation
AT3G22060 <-> AT3G26210	STRING	cocitation
AT3G21080 <-> AT4G35180	STRING	cocitation
AT2G44380 <-> AT4G01700	pubmed	cocitation
AT2G44380 <-> AT2G25000	pubmed	cocitation
AT2G44370 <-> AT2G44380	pubmed	cocitation	SA ABA crosstalk
AT2G39530 <-> AT4G01700	pubmed	cocitation
AT2G39530 <-> AT2G44380	pubmed	cocitation	SA ABA crosstalk
AT2G39530 <-> AT2G44370	pubmed	cocitation	SA ABA crosstalk
AT2G39200 <-> AT1G51890	STRING	cocitation
AT2G39200 <-> AT5G01540	STRING	cocitation
AT2G39200 <-> AT4G01700	STRING	cocitation
AT2G39200 <-> AT5G39580	STRING	cocitation
AT2G39200 <-> AT2G39530	STRING	cocitation
AT2G25000 <-> AT4G01700	pubmed	cocitation
AT2G25000 <-> AT1G80840	CCSB	LCI	interaction
AT2G19190 <-> AT1G51890	STRING	cocitation
AT2G19190 <-> AT5G01540	STRING	cocitation
AT2G19190 <-> AT5G39580	STRING	cocitation
AT2G19190 <-> AT3G46280	STRING	cocitation
AT2G19190 <-> AT2G39200	STRING	cocitation
AT2G19190 <-> AT4G35180	STRING	cocitation
AT2G19190 <-> AT3G21080	STRING	cocitation
AT1G52200 <-> AT1G51890	STRING	cocitation
AT1G51800 <-> AT5G01540	STRING	cocitation
AT1G51800 <-> AT5G37600	STRING	cocitation
AT1G51800 <-> AT4G23210	STRING	cocitation
AT1G51800 <-> AT4G01700	pubmed	cocitation
AT1G51800 <-> AT5G46330	pubmed	experimental
AT1G51800 <-> AT4G33430	pubmed	experimental
AT1G51620 <-> AT4G01700	pubmed	cocitation
AT1G51620 <-> AT2G44380	pubmed	cocitation	SA ABA crosstalk
AT1G51620 <-> AT2G44370	pubmed	cocitation	SA ABA crosstalk
AT1G51620 <-> AT2G39530	pubmed	cocitation	SA ABA crosstalk
AT1G12940 <-> AT5G37600	STRING	cocitation
AT1G12940 <-> AT5G53460	STRING	cocitation
AT1G12940 <-> AT5G04140	STRING	cocitation
AT1G12940 <-> AT2G41220	STRING	cocitation
AT1G02450 <-> AT1G65490	pubmed	cocitation	coexpression
AT1G02450 <-> AT4G35180	STRING	cocitation
AT1G64280 <-> AT3G56400	pubmed	cocitation	SA JA crosstalk
AT1G64280 <-> AT2G19190	pubmed	cocitation	SA JA crosstalk
AT1G64280 <-> AT1G02450	CCSB	AI1	NIMIN1 negatively regulates NPR1
AT1G64280 <-> AT5G06950	pubmed	experimental	regulates PR genes
AT5G06950 <-> AT1G02450	CCSB	LCI	crosstalk JA SA
AT3G12250 <-> AT5G06950	pubmed	cocitation
AT3G12250 <-> AT1G02450	CCSB	LCI	crosstalk JA SA
AT5G46330 <-> AT5G01540	pubmed	experimental
AT5G46330 <-> AT4G33430	pubmed	experimental
AT5G46330 <-> AT5G20480	pubmed	experimental
AT4G33430 <-> AT2G02220	pubmed	experimental
AT4G33430 <-> AT5G20480	pubmed	experimental
AT4G33430 <-> AT4G39400	pubmed	experimental
AT5G20480 <-> AT1G51800	pubmed	experimental
AT2G02220 <-> AT4G30190	pubmed	experimental
AT5G53460 <-> AT5G04140	KEGG	pathway	Ala, Asp, Glu metabolism, nitrogen metabolism
AT5G53460 <-> AT2G41220	KEGG	pathway	Ala, Asp, Glu metabolism, nitrogen metabolism
AT5G04140 <-> AT1G08090	STRING	cocitation
AT1G08090 <-> AT2G41220	STRING	cocitation
AT2G41220 <-> AT5G07440	KEGG	pathway	Nitrogen metabolism
AT2G37040 <-> AT3G19450	STRING	cocitation
AT4G34230 <-> AT5G54160	KEGG	pathway	Phenylpropanoid pathway
AT4G34230 <-> AT1G15950	KEGG	pathway	Phenylpropanoid pathway
AT4G34230 <-> AT2G30490	STRING	cocitation
AT4G34230 <-> AT2G37040	STRING	cocitation
AT4G34230 <-> AT1G51680	STRING	cocitation
AT1G51680 <-> AT3G19450	STRING	cocitation
AT1G51680 <-> AT2G30490	KEGG	pathway	Phenylpropanoid pathway
AT1G51680 <-> AT1G15950	KEGG	pathway	Phenylpropanoid pathway
AT1G51680 <-> AT5G54160	KEGG	pathway	Phenylpropanoid pathway
AT1G51680 <-> AT5G13930	KEGG	pathway	flavonoid and phenylpropanoid pathways
AT1G51850 <-> AT2G39530	pubmed	cocitation
AT1G51850 <-> AT2G39200	STRING	cocitation
AT5G07440 <-> AT5G20250	STRING	cocitation
AT5G07440 <-> AT2G15620	KEGG	pathway	Nitrogen metabolism
AT5G07440 <-> AT5G37600	KEGG	pathway	Nitrogen metabolism
AT5G07440 <-> AT5G53460	KEGG	pathway	Nitrogen metabolism
AT5G07440 <-> AT5G04140	KEGG	pathway	Nitrogen metabolism
AT2G15620 <-> AT5G37600	KEGG	pathway	Nitrogen metabolism
AT2G15620 <-> AT5G53460	STRING	cocitation
AT2G15620 <-> AT5G04140	STRING	cocitation
AT2G15620 <-> AT1G08090	KEGG	pathway	Nitrogen metabolism
AT2G15620 <-> AT5G50200	STRING	cocitation
AT2G15620 <-> AT1G12940	KEGG	pathway	Nitrogen metabolism
AT2G15620 <-> AT3G45060	KEGG	pathway	Nitrogen metabolism
AT2G15620 <-> AT5G13930	STRING	cocitation
AT2G15620 <-> AT1G37130	KEGG	pathway	Nitrogen metabolism
AT5G13930 <-> AT2G37040	STRING	cocitation
AT5G13930 <-> AT2G30490	KEGG	pathway	flavonoid and phenylpropanoid pathways
AT5G13930 <-> AT1G37130	STRING	cocitation
AT1G37130 <-> AT1G12940	KEGG	pathway	Nitrogen metabolism
AT1G37130 <-> AT3G45060	KEGG	pathway	Nitrogen metabolism
AT1G37130 <-> AT1G08090	KEGG	pathway	Nitrogen metabolism
AT1G37130 <-> AT5G04140	STRING	cocitation
AT1G37130 <-> AT2G41220	STRING	cocitation
AT1G37130 <-> AT5G53460	STRING	cocitation
AT1G37130 <-> AT5G37600	STRING	cocitation
AT1G37130 <-> AT1G78300	BIOGRID	experimental	Y2H
AT1G37130 <-> AT5G10450	BIOGRID	experimental	Y2H
AT5G10450 <-> AT5G54160	CCSB	LCI
AT5G10450 <-> AT1G78300	pubmed	experimental
AT5G10450 <-> AT4G39400	pubmed	experimental
AT5G10450 <-> AT3G50470	pubmed	experimental
AT1G35160 <-> AT4G30190	pubmed	experimental
AT1G35160 <-> AT1G78300	pubmed	experimental
AT1G78300 <-> AT4G30190	pubmed	experimental
AT1G78300 <-> AT4G39400	INTACT	experimental
AT1G78300 <-> AT4G33430	Intact	experimental
AT4G30190 <-> AT1G72300	pubmed	experimental
AT5G59080 <-> AT5G53460	STRING	cocitation

## Sheet: Table S4
		Pseudocolorscale :				<-2.5	-2.5/-1.5	-1.5/-1.0	>-1	No diff	<1	1.0/1.5	1.5/2.5	>2.5
						Expr. Int.	Expr. Int.	Log2 Ratio	Bonf. P-val.	Expr. Int.	Expr. Int.	Log2 Ratio	Bonf. P-val.	Expr. Int.	Expr. Int.	Log2 Ratio	Bonf. P-val.
Probe ID	Gene ID	Gene name	Mol. Func.	Biol. Proc.	Subcel. loc.	WtEa	WtH20	WtEa/WtH20		Sc12Ea	WtEa	Sc12Ea/WtEa		Sc12Ea	Sc12H20	Sc12Ea/ScH20		Cat	Function 1	Function 2	Function 3	Function 4	Ref 1	Ref 2	Ref 3
CATMA3A43550	AT3G50480	HR4 (homlog of RPW8)	response to other organism	molecular function unknown	No targeting	6.90959	6.54591	0.363684	1	8.74213	6.50924	2.23289	0	8.32466	6.58502	1.73964	0	1	response to bacterium		response JA/SA		Wang W1, Wen Y, Berkey R, Xiao S.2009. Specific targeting of the Arabidopsis resistance protein RPW8.2 to the interfacial membrane encasing the fungal Haustorium renders broad-spectrum resistance to powdery mildew. Plant Cell. Sep;21(9):2898-913.	Chandran D, Hather G, Wildermuth MC (2011) Global expression profiling of RNA from laser microdissected cells at fungal-plant interaction sites. Methods Mol Biol 712: 263–281
CATMA_GFT_02947	AT3G22240	PCC1 like (cysteine-rich/transmembrane domain PCC1-like protein)	biological process unknown	molecular function unknown	No targeting	7.01659	6.54797	0.468617	1	9.40026	7.31237	2.08789	0	8.62543	6.65655	1.96887	0	1	pathogen defense		SA dependent		Sauerbrunn, N.,Schlaich, N. L. 2004. PCC1: a merging point for pathogen defence and circadian signalling in Arabidopsis. Planta. 218 - 4, pp 552–561.
CATMA2A43610	AT2G45220	ATPME17 (invetase/pectin methyesterase 17)	cell wall modification	enzyme inhibitor activity	endo. retic.	9.28302	7.14789	2.13514	0	10.7666	9.16372	1.60287	0	10.5428	7.00065	3.5421	0	1	pathogen response		cell wall		Lionetti V, Fabri E, De Caroli M, Hansen AR, Willats WG, Piro G, Bellincampi D. 2017. Three Pectin Methylesterase Inhibitors Protect Cell Wall Integrity for Arabidopsis Immunity to Botrytis.Plant Physiol. Mar;173(3):1844-1863.
CATMA5C64411	AT5G24150	SQP1 (Squalene monooxygenase 1)	metabolic process	oxidoreductase activity	endo. retic.	6.48338	6.34828	0.135102	1	8.00428	6.44919	1.55509	0	7.6258	6.4231	1.20269	0	1	pathogen response	protection against oxidative stress		root growth	TAIR
CATMA5A37745	AT5G42020	BiP2 (LUMINAL BINDING PROTEIN 2)	protein folding	ATP binding	endo. retic.	9.27211	8.5752	0.696905	0.266332	11.0906	9.65291	1.43772	0	10.4915	8.66628	1.82521	0	1		response to stress, protection against NRP mediated cell death	UPR	root growth	Plant Cell. 2013 Apr;25(4):1416-29. doi: 10.1105/tpc.113.110684. Epub 2013 Apr 26. BINDING PROTEIN is a master regulator of the endoplasmic reticulum stress sensor/transducer bZIP28 in Arabidopsis. Srivastava R1, Deng Y, Shah S, Rao AG, Howell SH.	Leborgne-Castel N, Jelitto-Van Dooren EP, Crofts AJ, Denecke J. 1999. Overexpression of BiP in tobacco alleviates endoplamic reticulum stress. Plant Cell 11:459–470.	Sung DY1, Vierling E, Guy CL. 2001. Comprehensive expression profile analysis of the Arabidopsis Hsp70 gene family. Plant Physiol. Jun;126(2):789-800.
CATMA1A43060	AT1G51940	ATLYK3 (LysM-containing receptor-like kinase)	protein amino acid phosphorylation	protein kinase activity	endo. retic.	11.5426	10.1733	1.36926	0	11.8074	10.4374	1.36993	0	12.1987	9.67589	2.52281	0	1	pathogen response		SA induced		Paparella C1, Savatin DV, Marti L, De Lorenzo G, Ferrari S. 2014. The Arabidopsis LYSIN MOTIF-CONTAINING RECEPTOR-LIKE KINASE3 regulates the cross talk between immunity and abscisic acid responses. Plant Physiol. May;165(1):262-76.
CATMA3A24410	AT3G24503	ALDH2C4 (REDUCED EPIDERMAL FLUORESCENCE1)	metabolic process	3-chloroallyl aldehyde dehydrogenase activity	No targeting	8.83075	8.02917	0.80158	0.00923162	10.0817	8.72721	1.35447	0	9.48909	7.66535	1.82374	0	1		protection against oxidative stress	Phenylpropanoid biosynthesis		Plant Cell. 2004 Feb;16(2):544-54. Epub 2004 Jan 16. The Arabidopsis thaliana REDUCED EPIDERMAL FLUORESCENCE1 gene encodes an aldehyde dehydrogenase involved in ferulic acid and sinapic acid biosynthesis. Nair RB1, Bastress KL, Ruegger MO, Denault JW, Chapple C.	Front Plant Sci. 2011 Oct 13;2:65. doi: 10.3389/fpls.2011.00065. eCollection 2011. Aldehyde Dehydrogenases in Arabidopsis thaliana: Biochemical Requirements, Metabolic Pathways, and Functional Analysis. Stiti N1, Missihoun TD, Kotchoni SO, Kirch HH, Bartels D.
CATMA3C57261	AT3G17790	ATACP5 (acid phosphatase 5)	regulation of ARF GTPase activity	acid phosphatase activity	endo. retic.	7.86516	7.1527	0.712451	0.166156	9.19992	7.8882	1.31172	0	8.80372	7.31838	1.48534	0	1		peroxidation activity	induced by ABA		Plant J. 1999 Sep;19(5):579-89. A type 5 acid phosphatase gene from Arabidopsis thaliana is induced by phosphate starvation and by some other types of phosphate mobilising/oxidative stress conditions. del Pozo JC1, Allona I, Rubio V, Leyva A, de la Peña A, Aragoncillo C, Paz-Ares J.
CATMA4A06910	AT5G10760	AED1 (aspartyl protease family protein)	proteolysis	aspartic-type endopeptidase activity	endo. retic.	8.98737	7.28717	1.7002	0	10.3557	9.0729	1.28278	0	9.81056	7.26755	2.54301	0	1	systemic acquired resistance		SA induced		Breitenbach, H. H., Wenig, M., Wittek, F., Jorda, L., Maldonado-Alconada, A. M., Sarioglu, H., Colby, T., Knappe, C., Bichlmeier, M., Pabst, E., Mackey, D., Parker, J. E., Vlot, A. C. 2014. Contrasting roles of apoplastic aspartyl protease AED1 and legume lectin-like protein LLP1 in Arabidopsis systemic acquired resistance. Plant Physiol. Jun;165(2):791-809.
CATMA1A63370	AT1G74020	SS2 (strictosidine synthase 2)	biosynthetic process	strictosidine synthase activity	endo. retic.	8.14273	6.9642	1.17853	1.33276e-09	9.47319	8.20392	1.26928	0	9.0812	6.94556	2.13565	0	1	pathogen response		response to JA		Sohani MM, Schenk PM, Schultz CJ, Schmidt O. 2009. Phylogenetic and transcriptional analysis of a strictosidine synthase-like gene family in Arabidopsis thaliana reveals involvement in plant defence responses. Plant Biol (Stuttg). Jan;11(1):105-17.
CATMA3A00390	AT3G01420	DOX1 (alpha-dioxygenase 1)	electron transport	peroxidase activity	endo. retic.	8.25554	6.95988	1.29567	0	9.29492	8.19167	1.10325	2.0795e-10	9.02699	6.90426	2.12273	0	1		protection against oxidative stress and cell death	SA induced		Vicente J, Cascón T, Vicedo B, García-Agustín P, Hamberg M, Castresana C. 2012. Role of 9-lipoxygenase and α-dioxygenase oxylipin pathways as modulators of local and systemic defense. Mol Plant. Jul;5(4):914-28
CATMA3C57192	AT3G13610	F6H'1 (Fe(II)- and 2-oxoglutarate-dependent dioxygenase)	hydrogen peroxide-mediated programmed cell death	oxidoreductase activity, acting on paired donors, with incorporation or reduction of molecular oxygen, 2-oxoglutarate as one donor, and incorporation of one atom each of oxygen into both donors	No targeting	9.00248	6.98768	2.0148	0	10.3452	9.27897	1.06623	1.63279e-09	9.64035	6.88862	2.75173	0	1		protection against oxidative stress	Phenylpropanoid biosynthesis		Mueller S, Hilbert B, Dueckershoff K, Roitsch T, Krischke M, Mueller MJ, Berger S. 2008. General detoxification and stress responses are mediated by oxidized lipids through TGA transcription factors in Arabidopsis. Plant Cell. Mar;20(3):768-85.
CATMA3C57630	AT3G47960	GRT1 (glucosinolate transporter-1)	oligopeptide transport	transporter activity	No targeting	7.37571	8.35618	-0.980465	1.07046e-05	8.75154	7.70707	1.04446	5.24495e-09	8.3709	8.3189	0.052002	1	1	wounding response		JA transport		Ishimaru Y, Oikawa T, Suzuki T, Takeishi S, Matsuura 2, Takahashi K, Hamamoto S, Uozumi N, Shimizu T, Seo M, Ohta 5, Ueda M.2017. GTR1 is a jasmonic acid and jasmonoyl-l-isoleucine transporter in Arabidopsis thaliana. Biosci Biotechnol Biochem. Feb;81(2):249-255.
CATMA1A55350	AT1G66090	(disease resistance protein (TIR-NBS class))	apoptosis	nucleotide binding	plastid	8.50448	6.92436	1.58012	0	9.08768	8.04932	1.03836	7.24743e-09	8.83682	6.7557	2.08113	0	1	defense response	signal transduction			Cartieaux F, Contesto C, Gallou A, Desbrosses G, Kopka J, Taconnat L, Renou JP, Touraine B. 2008.Simultaneous interaction of Arabidopsis thaliana with Bradyrhizobium Sp. strain ORS278 and Pseudomonas syringae pv. tomato DC3000 leads to complex transcriptome changes. Mol Plant Microbe Interact. Feb;21(2):244-59.
CATMA4A39085	AT4G37520	PER 50 (peroxidase 50)	electron transport	peroxidase activity	endo. retic.	8.8611	7.21775	1.64335	0	9.7515	8.71822	1.03328	9.46556e-09	9.54343	7.09176	2.45167	0	1		protection against oxidative stress			Penel, C., Gaspar, T. & Greppin, H. (1992) Plant Peroxidases 1980–90. Topics and Detailed Literature on Molecular, Biochemical, and Physiological Aspects. University of Geneva, Switzerland.
CATMA5A50076	AT5G54160	ATOMT1 (Flavonol3 O methytransferase)	metabolic process	methyltransferase activity	No targeting	8.46206	7.99323	0.468827	1	9.53402	8.52965	1.00437	4.24525e-08	9.19403	7.44247	1.75155	0	1		response to oxidative stress	Phenylpropanoid biosynthesis		Arch Biochem Biophys. 2000 Mar 15;375(2):385-8. Functional expression of an Arabidopsis cDNA clone encoding a flavonol 3'-O-methyltransferase and characterization of the gene product. Muzac I1, Wang J, Anzellotti D, Zhang H, Ibrahim RK.	Goujon T1, Sibout R, Pollet B, Maba B, Nussaume L, Bechtold N, Lu F, Ralph J, Mila I, Barrière Y, Lapierre C, Jouanin L. 2003. A new Arabidopsis thaliana mutant deficient in the expression of O-methyltransferase impacts lignins and sinapoyl esters. Plant Mol Biol. Apr;51(6):973-89.	Bi B1, Tang J1, Han S1, Guo J1, Miao Y2. Sinapic acid or its derivatives interfere with abscisic acid homeostasis during Arabidopsis thaliana seed germination. BMC Plant Biol. Jun 6;17(1):99.
CATMA4A05135	AT4G04610	APR1 (PAPS REDUCTASE HOMOLOG 19)	metabolic process	oxidoreductase activity, acting on sulfur group of donors, disulfide as acceptor	plastid	8.18506	8.60928	-0.42422	1	9.23154	8.24322	0.988321	9.59341e-08	8.79942	8.51293	0.286492	1	1		response to oxidative stress	cell redox homeostasis		Mueller S, Hilbert B, Dueckershoff K, Roitsch T, Krischke M, Mueller MJ, Berger S. 2008. General detoxification and stress responses are mediated by oxidized lipids through TGA transcription factors in Arabidopsis. Plant Cell. Mar;20(3):768-85.
CATMA3A41020	AT3G48000	ALDH2B4 (ALDEHYDE DEHYDROGENASE 2)	metabolic process	3-chloroallyl aldehyde dehydrogenase activity	mitochondria	8.54173	8.79972	-0.257997	1	9.53094	8.55397	0.976967	1.69487e-07	9.25798	8.65007	0.607908	0.300042	1		protection against oxidative stress			Front Plant Sci. 2011 Oct 13;2:65. doi: 10.3389/fpls.2011.00065. eCollection 2011. Aldehyde Dehydrogenases in Arabidopsis thaliana: Biochemical Requirements, Metabolic Pathways, and Functional Analysis. Stiti N1, Missihoun TD, Kotchoni SO, Kirch HH, Bartels D.
CATMA3A08315	AT3G09440	HSP70-3 (heat shock cognate 70 kDa protein 3 )	protein folding	ATP binding	No targeting	8.20592	9.39373	-1.18781	8.39718e-10	9.07017	8.09439	0.975777	1.79838e-07	8.95707	9.15609	-0.199024	1	1		stress response	UPR		Plant Physiol. 2001 Jun;126(2):789-800. Comprehensive expression profile analysis of the Arabidopsis Hsp70 gene family. Sung DY1, Vierling E, Guy CL.	Sheffield WP, Shore GC, Randall SK. 199. Mitochondrial precursor protein: effects of 70-kilodalton heat shock protein on polypeptide folding, aggregation, and import competence. J Biol Chem 265:11069–11076.
CATMA1A06874	AT1G07890	APX1 (ASCORBATE PEROXIDASE 1)	electron transport	peroxidase activity	No targeting	8.85809	9.12481	-0.266722	1	9.91712	8.94821	0.968909	2.52851e-07	9.78411	8.97047	0.813646	9.0836e-05	1		protection against oxidative stress, linked with HSP70		promote root growth	Koussevitzky S1, Suzuki N, Huntington S, Armijo L, Sha W, Cortes D, Shulaev V, Mittler R. 2008. Ascorbate peroxidase 1 plays a key role in the response of Arabidopsis thaliana to stress combination. J Biol Chem. Dec 5;283(49):34197-203.	J Exp Bot. 2013 Aug;64(11):3339-49. doi: 10.1093/jxb/ert172. Auxin induces redox regulation of ascorbate peroxidase 1 activity by S-nitrosylation/denitrosylation balance resulting in changes of root growth pattern in Arabidopsis. Correa-Aragunde N1, Foresi N, Delledonne M, Lamattina L.	Montero-Barrientos M1, Hermosa R, Cardoza RE, Gutiérrez S, Nicolás C, Monte E. 2010. Transgenic expression of the Trichoderma harzianum hsp70 gene increases Arabidopsis resistance to heat and other abiotic stresses. J Plant Physiol. May 15;167(8):659-65.
CATMA_GFT_01848	AT5G09590	HSP70-2 (HEAT SHOCK PROTEIN 70)	protein folding	ATP binding	mitochondria	7.52415	7.46255	0.0616006	1	8.63297	7.67321	0.959756	3.9676e-07	8.34053	7.56199	0.778543	0.000422927	1	response to stress		UPR		Plant Physiol. 2001 Jun;126(2):789-800. Comprehensive expression profile analysis of the Arabidopsis Hsp70 gene family. Sung DY1, Vierling E, Guy CL.
CATMA4A17080	AT4G16260	GH17 (beta-1,3-endoglucanase)	carbohydrate metabolic process	catalytic activity	endo. retic.	8.05922	6.70908	1.35015	0	8.77183	7.86213	0.909705	4.33433e-06	8.88292	6.67699	2.20593	0	1	defense response	response to stress			Hamamouch, N., Li, C., Hewezi, T., Baum, T. J., Mitchum, M. G., Hussey, R. S., Vodkin, L. O., Davis, E. L. 2012. Journal of Experimental Botany, Volume 63, Issue 10, Pages 3683–3695
CATMA5A20125	AT5G22650	ATHD2B (histone deacetylase 2)	regulation of transcription, DNA-dependent	DNA binding	No targeting	8.77964	9.45934	-0.679697	0.443997	9.92672	9.02336	0.903364	5.81671e-06	9.27519	9.12383	0.151366	1	1	plant innate immunity				MAPK-triggered chromatin reprogramming by histone deacetylase in plant innate immunity. Latrasse D, Jégu T, Li H, de Zelicourt A, Raynaud C, Legras S, Gust A, Samajova O, Veluchamy A, Rayapuram N, Ramirez-Prado JS, Kulikova O, Colcombet J, Bigeard J, Genot B, Bisseling T, Benhamed M, Hirt H. Genome Biol. 2017 Jul 6;18(1):131.
CATMA4A31445	AT4G29810	ATMKK2 (MAP KINASE KINASE 2)	MAPKKK cascade	protein kinase activity	No targeting	9.14258	8.35152	0.79106	0.0132005	9.90036	8.99867	0.901689	6.28455e-06	9.93924	8.34842	1.59082	0	1	defense response	response to stress	response to salicylic acid (SA) accumulation		Mol Plant Microbe Interact. 2007 May;20(5):589-96. The MAP kinase kinase MKK2 affects disease resistance in Arabidopsis. Brader G1, Djamei A, Teige M, Palva ET, Hirt H.	Pitzschke A1, Djamei A, Bitton F, Hirt H. 2009. A major role of the MEKK1-MKK1/2-MPK4 pathway in ROS signalling. Mol Plant. Jan;2(1):120-37.
CATMA3A06960	AT3G07700	ABC1K7 (SALT-INDUCED ABC1)	translation	nucleotide binding	No targeting	7.96839	7.99903	-0.030636	1	8.84968	7.95598	0.893708	9.06905e-06	8.50949	7.86264	0.646853	0.0765854	1		response to oxidative stress			Manara, A., Dalcorso, G., Leister, D., Jahns, P., Baldan, B., Furini, A. 2013. AtSIA1 AND AtOSA1: two Abc1 proteins involved in oxidative stress responses and iron distribution within chloroplasts. New phytol. Volume 201, Issue 2. P 452–465
CATMA5A04910	AT5G05730	ASA1 (anthranilate synthase 1)	tryptophan biosynthetic process	anthranilate synthase activity	plastid	7.46007	6.8695	0.590573	1	8.23992	7.36163	0.878293	1.82558e-05	7.92195	6.65306	1.26889	0	1	defense response		ET induced	root growth	van de Mortel, J. E., de Vos, R. C., Dekkers, E., Pineda, A., Guillod, L., Bouwmeester, K., van Loon, J. J., Dicke, M., Raaijmakers, J. M. 2012. Metabolic and transcriptomic changes induced in Arabidopsis by the rhizobacterium Pseudomonas fluorescens SS101. Vol. 160, pp. 2173–2188.
CATMA2A29670	AT2G31430	PMEI5 (pectin methylesterase inhibitor 5)	biological process unknown	enzyme inhibitor activity	endo. retic.	7.72158	8.46446	-0.742883	0.0641738	8.52907	7.65154	0.877523	1.88995e-05	8.37134	8.37368	-0.00234577	1	1	defense response		cell wall		Lionetti, V., Fabri, E., De Caroli, M., Hansen, A. R., Willats, W. G., Piro, G., Bellincampi, D. 2017. Three pectin methyl esterase inhibitors protect cell wall integrity for immunity to Botrytis. Plant Physiol. Vol. 173, pp. 1844–1863.
CATMA4A37876	AT4G36220	FAH1/CYP84A1 (Ferulic acid 5-hydroxylase 1)	electron transport	monooxygenase activity	plastid	10.6323	9.45842	1.17393	1.67173e-09	11.3725	10.5119	0.860588	4.01936e-05	10.9087	8.95654	1.95218	0	1		protection against oxidative stress	Phenylpropanoid biosynthesis		Plant Sci. 2014 Apr;219-220:61-8. doi: 10.1016/j.plantsci.2014.01.003. Epub 2014 Jan 28. Ferulic acid 5-hydroxylase 1 is essential for expression of anthocyanin biosynthesis-associated genes and anthocyanin accumulation under photooxidative stress in Arabidopsis. Maruta T1, Noshi M2, Nakamura M2, Matsuda S2, Tamoi M2, Ishikawa T3, Shigeoka S4.
CATMA_GFT_01535	AT4G08780	(Peroxidase superfamily protein)	electron transport	peroxidase activity	endo. retic.	7.75187	6.59057	1.1613	3.11235e-09	8.58746	7.73483	0.852629	5.70262e-05	8.4927	6.57592	1.91678	0	1		response to oxidative stress			TAIR
CATMA_GFT_01871	AT5G16970	AT-AER (2-alkenal reductase)	response to oxidative stress	catalytic activity	No targeting	8.02195	7.91061	0.111337	1	8.81572	7.96928	0.846436	7.4704e-05	7.62708	7.1921	0.43498	1	1		response to oxidative stress			Jun'ichi Mano, Enric Belles-Boix, Elena Babiychuk, Dirk Inzé, Yoshimitsu Torii, Eiji Hiraoka, Koichi Takimoto, Luit Slooten, Kozi Asada, Sergei Kushnir. 2005. Protection against Photooxidative Injury of Tobacco Leaves by 2-Alkenal Reductase. Detoxication of Lipid Peroxide-Derived Reactive Carbonyls. Plant Physiology, Vol. 139, pp. 1773–1783.
CATMA4A05180	AT4G04640	ATPC1 (gamma subunit of Arabidopsis chloroplast ATP synthase)	ATP synthesis coupled proton transport	hydrogen ion transporting ATP synthase activity, rotational mechanism	plastid	8.50171	10.6227	-2.12095	0	9.23297	8.38941	0.843562	8.46246e-05	9.6119	10.805	-1.1931	0	1		protection against oxidative stress			Takagi, D., Amako, K., Hashiguchi, M., Fukaki, H., Ishizaki, K., Tatsuaki, G., Fukao, Y., Sano, R., Kurata, T., Demura, T., Sawa, S., Miyake, C. 2017. Chloroplastic ATP synthase builds up proton motive force for preventing reactive oxygen species production in photosystem I. Plant Journal. Volume 91, Issue 2 Pages 306–324
CATMA5C64767	AT5G45110	NPR3 (NPR1-LIKE PROTEIN 3)	defense response to bacterium, incompatible interaction	protein binding	plastid	7.95682	7.28766	0.669156	0.603712	9.05721	8.23851	0.818704	0.000244655	8.65407	7.23052	1.42356	0	1	defense response		SA signaling		Fu, Z. Q., Yan, S., Saleh, A., Wang, W., Ruble, J., Oka, N., Mohan, R., Spoel, S. H., Tada, Y., Zheng, N., Dong, X. 2012. NPR3 and NPR4 are receptors for the immune signal salicylic acid in plants. Nature. 486, 228–232.
CATMA5A39756	AT5G43940	ADH2 (glutathione-dependent formaldehyde dehydrogenase)	metabolic process	catalytic activity	No targeting	10.1859	10.6247	-0.438767	1	11.0784	10.2654	0.813051	0.000310145	10.5412	10.2722	0.268973	1	1	defense response	response to oxidative stress	repressed by JA , activated by SA		The gene encoding glutathione-dependent formaldehyde dehydrogenase/GSNO reductase is responsive to wounding, jasmonic acid and salicylic acid. Díaz M, Achkor H, Titarenko E, Martínez MC. FEBS Lett. 2003 May 22;543(1-3):136-9.
CATMA4C42228	AT4G11600	ATGPX6 (glutathione peroxidase 6)	response to oxidative stress	glutathione peroxidase activity	mitochondria	8.15811	8.5689	-0.410786	1	9.17025	8.36279	0.807464	0.000391486	8.84947	8.63204	0.217428	1	1	response to stress	protection against oxidative stress			Milla, M. A.,Maurer, A.,Huete, A. R.,Gustafson, J. P. 2003. Glutathione peroxidase genes in Arabidopsis are ubiquitous and regulated by abiotic stresses through diverse signaling pathways. Plant Journal. 40. p 752.
CATMA3A01425	AT3G02470	SAMDC (S-adenosylmethionine decarboxylase )	spermine biosynthetic process	adenosylmethionine decarboxylase activity	No targeting	11.2128	11.6354	-0.422563	1	11.8411	11.0376	0.803518	0.000461066	11.8752	11.3265	0.548701	1	1	defense response	response to oxidative stress	polyamine biosynthesis		Front Plant Sci. 2014 Mar 27;5:115. doi: 10.3389/fpls.2014.00115. eCollection 2014. Overexpression of SAMDC1 gene in Arabidopsis thaliana increases expression of defense-related genes as well as resistance to Pseudomonas syringae and Hyaloperonospora arabidopsidis. Marco F1, Busó E2, Carrasco P2.	Ikbal FE, Hernández JA, Barba-Espín G, Koussa T, Aziz A, Faize M, Diaz-Vivancos P. 2014. Enhanced salt-induced antioxidative responses involve a contribution of polyamine biosynthesis in grapevine plants. J Plant Physiol. Jun 15;171(10):779-88.	Hazarika P, Rajam MV. 2011. Biotic and abiotic stress tolerance in transgenic tomatoes by constitutive expression of S-adenosylmethionine decarboxylase gene. Physiol Mol Biol Plants. Apr;17(2):115-28.
CATMA2A41990	AT2G43570	CHI (chitinase, putative)	cell wall catabolic process	chitinase activity	endo. retic.	10.6623	7.8382	2.8241	No	11.2612	10.4654	0.795824	0.000632915	11.2315	7.50181	3.72964	0	1	systemic acquired resistance	response to stress			TAIR
CATMA5A59870	AT5G64440	FAAH (fatty acid amide hydrolase)	carbohydrate metabolic process	amidase activity	No targeting	7.34368	7.53607	-0.192384	1	8.24087	7.44625	0.794619	0.000664929	7.7837	7.32081	0.462888	1	1	defense response to bacterium				TAIR
CATMA5A43115	AT5G47120	ATBI-1 (BAX INHIBITOR 1)	apoptosis	transmembrane receptor activity	plastid	9.42695	8.03897	1.38798	0	10.242	9.45285	0.789189	0.00082981	10.0153	8.04839	1.96691	0	1	negative regulation of apoptotic process	response to stress	ER overload response		Yue, H., Li, Z., Xing, D. 2012. Roles of Arabidopsis bax inhibitor-1 in delaying methyl jasmonate-induced leaf senescence. Plant Signaling & Behavior. Vol. 7, - Issue 11. pp 1488-1489.
CATMA_GFT_00011	AT1G02930	ATGSTF6 (glutathione transferase)	response to oxidative stress	glutathione transferase activity	mitochondria	9.49471	7.50931	1.9854	0	10.2862	9.50492	0.781296	0.00114214	10.0232	7.34776	2.67547	0	1	defense response	response to oxidative stress	induced by SA and Et		Lieberherr D, Wagner U, Dubuis PH, Métraux JP, Mauch F. 2003. The rapid induction of glutathione S-transferases AtGSTF2 and AtGSTF6 by avirulent Pseudomonas syringae is the result of combined salicylic acid and ethylene signaling. Plant Cell Physiol. Jul;44(7):750-7.
CATMA4A15345	AT4G14880	ATCYS-3A/OASA1 (cytosolic isoform of cytosolic O-acetylserine(thiol)lyase)	cysteine biosynthetic process from serine	catalytic activity	No targeting	10.125	10.3743	-0.249304	1	10.9493	10.1698	0.779538	0.00122582	10.7093	10.017	0.692366	0.0140606	1	plant protection and adaptation mechanism	response to oxidative stress	Cystein and glutathion biosynthesis	mediated by ABA	Barroso C1, Romero LC, Cejudo FJ, Vega JM, Gotor C. 1999. Salt-specific regulation of the cytosolic O-acetylserine(thiol)lyase gene from Arabidopsis thaliana is dependent on abscisic acid. Plant Mol Biol. Jul;40(4):729-36.
CATMA2A23830	AT2G25490	EBF1 (EIN3-BINDING F BOX PROTEIN 1)	ubiquitin-dependent protein catabolic process	ubiquitin-protein ligase activity	No targeting	8.3507	9.38061	-1.02991	1.31649e-06	9.15152	8.37326	0.77826	0.00129038	8.92004	9.26371	-0.343673	1	1	delay senescence		repressor of ethylene action	ubiquitin-protein ligase	Potuschak T, Lechner E, Parmentier Y, Yanagisawa S, Grava S, Koncz C, Genschik P. 2003. EIN3-dependent regulation of plant ethylene hormone signaling by two arabidopsis F box proteins: EBF1 and EBF2. Cell. Dec 12;115(6):679-89.	Gagne JM, Smalle J, Gingerich DJ, Walker JM, Yoo SD, Yanagisawa S, Vierstra RD. 2004. Arabidopsis EIN3-binding F-box 1 and 2 form ubiquitin-protein ligases that repress ethylene action and promote growth by directing EIN3 degradation. Proc Natl Acad Sci U S A. Apr 27;101(17):6803-8.	Yang Y1, Wu Y, Pirrello J, Regad F, Bouzayen M, Deng W, Li Z. 2010. Silencing Sl-EBF1 and Sl-EBF2 expression causes constitutive ethylene response phenotype, accelerated plant senescence, and fruit ripening in tomato. J Exp Bot. Mar;61(3):697-708.
CATMA2A12430	AT2G13810	ALD1 (AGD2-LIKE DEFENSE RESPONSE PROTEIN1)	asparagine catabolic process	catalytic activity	plastid	10.9602	7.54853	3.41163	No	11.6574	10.8795	0.777899	0.00130922	11.413	7.27744	4.13554	0	1	defense response to bacterium	systemic acquired resistance	SA signaling		Cecchini, N. M., Jung, H. W., Engle, N., Tschaplinski, T. J., Greenberg, J. 2014. ALD1 regulates basal immune components and early inducible defense responses in Arabidopsis. MPMI. Vol 28, Nb 4. pp 455-466.
CATMA1A54970	AT1G65690	NHL6 (NDR1/HIN1-like 6)	biological process unknown	molecular function unknown	plastid	9.35574	7.08904	2.2667	0	9.08581	8.31224	0.773567	0.00155702	9.90426	7.10493	2.79933	0	1	defense response to bacterium	SA & ABA signaling			Bao, Y., Song, W. M., Zhang, H. X. 2016. Role of Arabidopsis NHL family in ABA and stress response. Plant Signaling & Behavior. Volume 11, Issue 5, e1180493.
CATMA4A31885	AT4G30270	XTH24 (XYLOGLUCAN ENDOTRANSGLUCOSYLASE/HYDROLASE 24)	carbohydrate metabolic process	hydrolase activity, hydrolyzing O-glycosyl compounds	endo. retic.	8.3233	7.62459	0.698707	0.252281	8.99518	8.22291	0.772269	0.0016397	8.5288	7.31234	1.21646	0	1	senescence		GA & Br signaling	cell wall	TAIR
CATMA4A11780_N	AT4G11650	OSM 34 (Osmotin 34)	response to other organism	protein kinase activity	endo. retic.	8.34462	6.89801	1.44661	0	9.50224	8.74819	0.754056	0.00336047	9.09756	6.64319	2.45437	0	1	defense response to bacterium				TAIR
CATMA2A35330	AT2G37040	PAL1 (phenylalanine ammonia-lyase)	L-phenylalanine catabolic process	catalytic activity	No targeting	7.93376	7.13617	0.797592	0.0105775	8.7862	8.04064	0.745563	0.0046701	8.67082	7.07398	1.59684	0	1		protection against oxidative stress	Phenylpropanoid biosynthesis		Huang, J., Gu, M., Lai, Z., Fan, B., Shi, K., Zhou, Y. H., Yu, J. Q., Chen, Z. 2010. Functional Analysis of the Arabidopsis PAL Gene Family in Plant Growth, Development and Response to Environmental Stress. Plant Physiology!, Vol. 153, pp. 1526–1538.
CATMA1A23450	AT1G24510	TCP-1/cpn60 (chaperonin family protein)	protein folding	protein binding	No targeting	8.32246	8.90731	-0.584855	1	9.13895	8.39567	0.743281	0.0050987	8.76785	8.79911	-0.0312634	1	1	response to stress	response to oxidative stress	UPR		Yamada A, Sekiguchi M, Mimura T, Ozeki Y. 2002. The role of plant CCTalpha in salt- and osmotic-stress tolerance. Plant Cell Physiol. Sep;43(9):1043-8.	Miyata Y, Shibata T, Aoshima M, Tsubata T, Nishida E. 2014. The molecular chaperone TRiC/CCT binds to the Trp-Asp 40 (WD40) repeat protein WDR68 and promotes its folding, protein kinase DYRK1A binding, and nuclear accumulation. J Biol Chem. 2014 Nov 28;289(48):33320-32.	Wang WQ, Møller IM, Song SQ. 2012. Proteomic analysis of embryonic axis of Pisum sativum seeds during germination and identification of proteins associated with loss of desiccation tolerance. J Proteomics. 2012 Dec 21;77:68-86.
CATMA3A53750	AT3G60750	ATTKL1 (Transketolase 1)	metabolic process	catalytic activity	plastid	7.10257	8.92075	-1.81818	0	7.7903	7.04935	0.740952	0.00557546	7.57833	8.46887	-0.890538	2.49616e-06	1	defense response		synthesis of the erythrose-4 phosphate	upstream of shikimate pathway	Rocha AG1, Mehlmer N1, Stael S2, Mair A3, Parvin N1, Chigri F4, Teige M, Vothknecht UC. 2014. Phosphorylation of Arabidopsis transketolase at Ser428 provides a potential paradigm for the metabolic control of chloroplast carbon metabolism. Biochem J. Mar 1;458(2):313-22.	Plant Cell. 1995 Jul;7(7):907-919. The Shikimate Pathway: Early Steps in the Biosynthesis of Aromatic Compounds. Herrmann KM1.
CATMA3C57901	AT3G61220	SDR1 (short-chain dehydrogenase/reductase 1)	metabolic process	catalytic activity	No targeting	9.10206	9.21277	-0.110711	1	10.2091	9.47791	0.731198	0.00808376	9.51207	9.12195	0.390124	1	1	defense response	oxidation-reduction process,			Choi HW1, Lee BG, Kim NH, Park Y, Lim CW, Song HK, Hwang BK. 2008. A role for a menthone reductase in resistance against microbial pathogens in plants. Plant Physiol. Sep;148(1):383-401.
CATMA4A24855	AT4G23100	ATGSH1 (GLUTAMATE-CYSTEINE LIGASE)	glutathione biosynthetic process	glutamate-cysteine ligase activity	plastid	8.69823	9.10222	-0.403988	1	9.20257	8.47676	0.725806	0.00990686	9.14761	8.95708	0.190534	1	1	defense response to bacterium	protection against oxidative stress	glutathione biosynthetic process		TAIR
CATMA2A01790	AT2G02870	GAO (Galactose oxidase/kelch repeat superfamily protein)	biological process unknown	molecular function unknown	No targeting	7.61832	7.33041	0.287907	1	8.11241	7.38721	0.725202	0.0101342	7.80256	7.17518	0.627383	0.153063	1		response to oxidative stress	F-box proteins/ubiquitination		Andrade MA, González-Guzmán M, Serrano R, Rodríguez PL. 2001. A combination of the F-box motif and kelch repeats defines a large Arabidopsis family of F-box proteins. Plant Mol Biol. Jul;46(5):603-14.	Hossain Z, Mustafa G, Sakata K, Komatsu S. 2016. Insights into the proteomic response of soybean towards Al₂O₃, ZnO, and Ag nanoparticles stress. J Hazard Mater. 2016 Mar 5;304:291-305.	C. Laloi, K. Apel, A. Danon. 2014. Reactive oxygen signalling: the latest news. Curr. Opin. Plant Biol. 7, pp. 323-328.
CATMA3C57262	AT3G17800	MEB5.2 ()	response to UV-B	molecular function unknown	plastid	7.51186	7.44587	0.0659902	1	8.21179	7.48749	0.724297	0.0104845	7.93351	7.36148	0.572036	0.985063	1		response to oxidative stress			Brosché M., Schuler M.A., Kalbina I., Connor L. & Strid Å. 2002. Gene regulation by low level UV-B radiation: identification by DNA array analysis. Photochemical and Photobiological Sciences 1, 656–664.
CATMA5A46160	AT5G50200	WR3/ATNRT3.1 (NITRATE TRANSPORTER 3.1)	response to nitrate	nitrate transmembrane transporter activity	endo. retic.	10.9554	7.75306	3.20237	0	11.7006	10.9825	0.718045	0.0132431	11.2354	7.44839	3.78699	0	1	response to wounding				Leon, J.,Rojo, E.,Titarenko, E.,Sanchez-Serrano, J. J. 1998. Jasmonic acid-dependent and -independent wound signal transduction pathways are differentially regulated by Ca2+/calmodulin in Arabidopsis thaliana. MOLECULAR AND GENERAL GENETICS. Volume 258 Page 412
CATMA3A24890	AT3G25040	ERD2B (ENDOPLASMIC RETICULUM RETENTION DEFECTIVE 2B)	protein retention in ER	receptor activity	No targeting	8.34412	8.67525	-0.33113	1	8.92008	8.20896	0.711119	0.017116	8.86938	8.53757	0.331816	1	1	defense response		UPR		Li, J., Zhao-Hui, C., Batoux, M., Nekrasov, V., Roux, M., Chinchilla, D., Zipfel, C., Jones, J. D. 2009. Specific ER quality control components required for biogenesis of the plant innate immune receptor EFR. PNAS. 106(37):15973-8.
CATMA1A45210	AT1G54100	ALDH7B4 (ALDEHYDE DEHYDROGENASE 7B4)	metabolic process	3-chloroallyl aldehyde dehydrogenase activity	No targeting	8.9191	8.29654	0.622559	1	9.56702	8.86598	0.701044	0.0247561	9.23083	8.1959	1.03494	1.26245e-09	1	response to stress	response to oxidative stress			Kotchoni SO1, Kuhns C, Ditzer A, Kirch HH, Bartels D. 2006. Over-expression of different aldehyde dehydrogenase genes in Arabidopsis thaliana confers tolerance to abiotic stress and protects plants against lipid peroxidation and oxidative stress.Jun;29(6):1033-48.
CATMA1A55242	AT1G65960	GAD2 (glutamate decarboxylase)	glutamate metabolic process	catalytic activity	mitochondria	9.45419	11.5183	-2.06413	0	10.1693	9.48321	0.686136	0.0423585	9.98884	11.2209	-1.23209	0	1	defense response		GABA biosynthesis		Scholz SS1, Reichelt M2, Mekonnen DW3, Ludewig F4, Mithöfer A1. 2015. Insect Herbivory-Elicited GABA Accumulation in Plants is a Wound-Induced, Direct, Systemic, and Jasmonate-Independent Defense Response. Front Plant Sci. Dec 22;6:1128.
CATMA2C47440	AT2G26740	ATSEH (epoxide hydrolase)	heme oxidation	catalytic activity	No targeting	6.57512	7.04671	-0.471588	1	7.75833	6.60663	1.15171	1.54037e-11	7.42979	6.99576	0.434027	1	2	response to drougth stress		In mammals, epoxide hydro- lases are known to be involved in detoxification of xenobiotics,		Kiyosue T, Beetham JK, Pinot F, Hammock BD, Yamaguchi-Shinozaki K, Shinozaki K. 1994. Characterization of an Arabidopsis cDNA for a soluble epoxide hydrolase gene that is inducible by auxin and water stress. Plant J. Aug;6(2):259-69.
CATMA5A06655	AT5G07440	GDH2 (GLUTAMATE DEHYDROGENASE 2)	amino acid metabolic process	catalytic activity	No targeting	8.49482	7.30656	1.18826	8.24311e-10	9.60918	8.58232	1.02686	1.32626e-08	8.9683	7.11306	1.85524	0	2	response to stress	oxidoreduction process	Et signalling	regulated by EIN3	TAIR
CATMA1A45386	AT1G54270	EIF4A-2 (eukaryotic translation initiation factor 4A-2)	electron transport	nucleic acid binding	No targeting	7.95045	8.43391	-0.483455	1	8.8928	7.90103	0.991771	8.05997e-08	8.68468	8.2911	0.39358	1	2	response to stress		RNA secondary structure unwinding,		TAIR
CATMA4A27330	AT4G25640	ATDTX35 (DETOXIFYING EFFLUX CARRIER 35)	multidrug transport	drug transporter activity	No targeting	7.85664	7.8217	0.0349375	1	8.79458	7.86745	0.927134	1.91151e-06	8.45737	7.80802	0.649352	0.0699748	2	response to stress		flavonoid metabolism	Root growth	Mueller S, Hilbert B, Dueckershoff K, Roitsch T, Krischke M, Mueller MJ, Berger S. 2008. General detoxification and stress responses are mediated by oxidized lipids through TGA transcription factors in Arabidopsis. Plant Cell. Mar;20(3):768-85.
CATMA3A01030	AT3G02040	ATGDPD1 (SENESCENCE-RELATED GENE 3)	glycerol metabolic process	glycerophosphodiester phosphodiesterase activity	plastid	8.16314	7.22002	0.943119	4.88162e-05	8.99944	8.07994	0.919496	2.74139e-06	8.72274	7.03837	1.68436	0	2	response to stress		Pi homeostasis		Cheng, Y., Zhou, W., El Sheery, N. I., Peters, C., Li, M., Wang, X., Huang, J. 2011. Characterization of the Arabidopsis glycerophosphodiester phosphodiesterase (GDPD) family reveals a role of the plastid-localized AtGDPD1 in maintaining cellular phosphate homeostasis under phosphate starvation. Plant J. Jun;66(5):781-95.
CATMA4A38320	AT4G36760	ATAPP1 (aminopeptidase P1)	proteolysis	metalloexopeptidase activity	No targeting	8.21512	8.63086	-0.41574	1	9.18336	8.27847	0.904889	5.42017e-06	8.92035	8.51376	0.406597	1	2	wound inducible				Duprez K, Scranton MA, Walling LL, Fan L. 2014. Structure of tomato wound-induced leucine aminopeptidase sheds light on substrate specificity. Acta Crystallogr D Biol Crystallogr. Jun;70(Pt 6):1649-58.
CATMA1A14705	AT1G15690	ATAVP1 (H(+)-translocating inorganic pyrophosphatase)	proton transport	inorganic diphosphatase activity	endo. retic.	7.10527	8.74488	-1.6396	0	8.14199	7.2585	0.883483	1.44435e-05	7.88358	8.63368	-0.7501	0.00140302	2	stress tolerance		root growth		Gaxiola RA, Li J, Undurraga S, Dang LM, Allen GJ, Alper SL, Fink GR. 2001. Drought- and salt-tolerant plants result from overexpression of the AVP1 H+-pump. Proc Natl Acad Sci U S A. Sep 25;98(20):11444-9.	Schilling RK, Tester M, Marschner P, Plett DC, Roy SJ. 2017. AVP1: One Protein, Many Roles. Trends Plant Sci. Feb;22(2):154-162.	Yang H, Zhang X, Gaxiola RA, Xu G, Peer WA, Murphy AS. 2014. Over-expression of the Arabidopsis proton-pyrophosphatase AVP1 enhances transplant survival, root mass, and fruit development under limiting phosphorus conditions. J Exp Bot. Jul;65(12):3045-53.
CATMA2A22515	AT2G24180	CYP71B6 (cytochrome P450 monooxygenase 71B6)	electron transport	monooxygenase activity	endo. retic.	9.89831	9.09054	0.807772	0.00746379	10.3661	9.52583	0.84027	9.75676e-05	10.6164	8.71548	1.90096	0	2	oxidation-reduction process,	secondary metabolite biosynthetic process			TAIR
CATMA3A20210	AT3G20500	ATPAP18 (purple acid phosphatase 18)	biological process unknown	acid phosphatase activity	endo. retic.	8.11959	8.45187	-0.332287	1	8.79847	7.97141	0.827063	0.00017178	8.74635	8.39461	0.351741	1	2	members of the family are invoved in various stress response	adaptation to P deprivation	dephosphorylation		TAIR
CATMA1A51420	AT1G62310	jmjC (transcription factor jumonji family)	response to nematode	transcription factor activity	plastid	8.17293	8.07775	0.0951822	1	9.21575	8.39373	0.822023	0.000212686	8.49921	7.75162	0.747589	0.00155654	2	Some JmjCs are involved in rice bacterial blight defense		modulationof Br Pathway	transcriptional repression/chromatin regulation	Takeuchi T1, Watanabe Y, Takano-Shimizu T, Kondo S. 2006. Roles of jumonji and jumonji family genes in chromatin regulation and development. Dev Dyn. Sep;235(9):2449-59.	Yu X1, Li L, Li L, Guo M, Chory J, Yin Y. 2008. Modulation of brassinosteroid-regulated gene expression by Jumonji domain-containing proteins ELF6 and REF6 in Arabidopsis. Proc Natl Acad Sci U S A. May 27;105(21):7618-23.	Hou Y1, Wang L2, Wang L3, Liu L4, Li L5, Sun L6, Rao Q7, Zhang J8, Huang S9. 2015. JMJ704 positively regulates rice defense response against Xanthomonas oryzae pv. oryzae infection via reducing H3K4me2/3 associated with negative disease resistance regulators. BMC Plant Biol. Dec 9;15:286.
CATMA1A31880	AT1G33610	(LRR family protein)	signal transduction	protein binding	endo. retic.	8.0261	8.0403	-0.0141944	1	8.641	7.83755	0.803448	0.000462401	8.81846	8.16783	0.650635	0.0667964	2	response to salt stress				TAIR
CATMA5A12270	AT5G14040	MPT3 (mitochondrial phosphate transporter 3)	transport	transporter activity	plastid	7.746	8.5059	-0.759905	0.037093	8.73028	7.93384	0.796441	0.000617094	8.29142	8.30297	-0.0115476	1	2	response to stress				TAIR
CATMA2A35085	AT2G36830	TIP1 (Tonoplast intrinsic protein gamma)	transport	transporter activity	No targeting	9.06712	10.348	-1.28084	7.70384e-12	9.93158	9.13515	0.796427	0.000617464	9.6709	10.1741	-0.503215	1	2	hydrogen peroxide transmembrane transport,	GA signalling			TAIR
CATMA1C71064	AT1G06290	ACX3 (acyl-CoA oxidase 3)	electron transport	acyl-CoA dehydrogenase activity	No targeting	7.294	7.63148	-0.337486	1	8.35019	7.57837	0.771826	0.00166888	7.98737	7.50251	0.484859	1	2	fatty acid beta-oxidation	located in peroxisome			TAIR
CATMA3A01340	AT3G02360	PGD2 (6-phosphogluconate dehydrogenase)	pentose-phosphate shunt	catalytic activity	No targeting	7.82001	7.79327	0.0267389	1	8.44989	7.68078	0.769112	0.00185898	8.37418	7.63314	0.74104	0.00203758	2	response to stress	located in peroxisome			TAIR
CATMA1A27430	AT1G29470	(S-adenosyl-L-methionine-dependent methyltransferases superfamily protein)	biological process unknown	molecular function unknown	No targeting	7.54161	8.13591	-0.594304	1	8.14626	7.39196	0.754302	0.0033284	7.94238	8.03468	-0.0922974	1	2	members of the family are responsvie to stress				TAIR
CATMA3A11755	AT3G12780	PGK1 (phosphoglycerate kinase 1)	glycolysis	phosphoglycerate kinase activity	plastid	9.7975	11.7267	-1.92916	0	10.5829	9.84523	0.737637	0.00632897	10.3008	11.433	-1.13221	7.69784e-12	2	response to stress				TAIR
CATMA3A11760	AT3G12800	SDRB (short-chain dehydrogenase-reductase B)	metabolic process	catalytic activity	No targeting	9.17797	9.00399	0.173982	1	9.85091	9.1246	0.726308	0.00972164	9.67146	8.91625	0.755205	0.00113485	2	oxidation-reduction process	located in peroxisome			TAIR
CATMA1A21540_N	AT1G22410	(Class-II DAHP synthetase family protein)	aromatic amino acid family biosynthetic process	3-deoxy-7-phosphoheptulonate synthase activity	plastid	7.17552	7.09516	0.0803568	1	7.84874	7.12782	0.720921	0.0118967	6.93977	6.72916	0.210615	1	2	chorismate biosynthetic process	SA biosynthesis?			TAIR
CATMA3A25595	AT3G25800	PDF1 ( protein phosphatase type 2A regulator)	metabolic process	binding	No targeting	7.42824	7.57002	-0.141779	1	8.06338	7.35055	0.712834	0.0160663	8.03533	7.63719	0.398142	1	2	response to stress	regulation of phosphorylation			TAIR
CATMA4C42424	AT4G20890	TUB9 (tubulin beta-9 chain)	microtubule-based process	GTPase activity	No targeting	7.73947	9.13836	-1.3989	0	8.86256	8.16588	0.696674	0.0290092	8.39021	9.22618	-0.835977	3.30183e-05	2	response to heavy metal stress				TAIR
CATMA3A19545	AT3G19930	ATSTP4 (SUGAR TRANSPORTER 4)	transport	transporter activity	No targeting	8.15217	6.98326	1.16892	2.14167e-09	8.8399	8.14615	0.693747	0.0322428	8.25168	6.96065	1.29103	0	2	induced by wounding	hexose transmembrane transport			TAIR
CATMA1C72396	AT1G56390	(pseudogene of calreticulin 1a)				8.14521	7.80735	0.337851	1	9.11229	8.42091	0.691384	0.0351038	8.89385	7.84394	1.04991	5.38849e-10	2	Calreticulin are involved in palt responses to pathogens	Protein folding in ER			Qiu Y, Xi J, Du L, Poovaiah BW. 2012. The function of calreticulin in plant immunity: new discoveries for an old protein. Plant Signal Behav. Aug;7(8):907-10.
CATMA3A42370	AT3G49340	(cysteine-type peptidase activity)	proteolysis	cysteine-type endopeptidase activity	endo. retic.	6.53914	6.6503	-0.111155	1	7.59942	6.44411	1.15532	7.70184e-12	7.30008	6.51315	0.786926	0.000294633	3	protelolysis				TAIR
CATMA2C47705	AT2G41800	TEB (DUF642 cell wall protein)	biological process unknown	molecular function unknown	endo. retic.	6.53598	6.75003	-0.214049	1	7.51166	6.5169	0.994752	6.93089e-08	7.15343	6.7307	0.422733	1	3	cell wall				TAIR
CATMA1A37930	AT1G45000	(AAA-type ATPase family protein)	protein catabolic process	nucleotide binding	No targeting	7.90509	8.50898	-0.60389	1	8.88192	7.93604	0.945881	7.79334e-07	8.51129	8.48334	0.027953	1	3	protelolysis				TAIR
CATMA1B03855	AT1G05010	EFE (ethylene forming enzyme)	protein amino acid phosphorylation	protein kinase activity	No targeting	7.97026	7.25073	0.719532	0.133603	8.79521	8.03741	0.757798	0.00290362	8.3092	7.1225	1.1867	0	3		ET synthesis			Gómez-Lim MA, Valdés-López V, Cruz-Hernandez A, Saucedo-Arias LJ. 1993. Isolation and characterization of a gene involved in ethylene biosynthesis from Arabidopsis thaliana. Gene. Dec 8;134(2):217-21.
CATMA5A54915	AT5G59160	TOPP2 (Type 1 phosphoprotein Ser/Thr phosphatase)	DNA repair	protein serine/threonine phosphatase activity	No targeting	7.6801	8.05121	-0.371117	1	8.56615	7.82546	0.740695	0.0056307	8.20705	7.93992	0.267131	1	3	protein dephosphorylation				TAIR
CATMA1A07930	AT1G09130	(ATP-dependent Clp protease)	proteolysis	endopeptidase Clp activity	plastid	8.0573	8.65361	-0.596313	1	8.87789	8.1473	0.730585	0.00827328	8.67679	8.59084	0.0859485	1	3	protelolysis				TAIR
CATMA5A07860	AT5G08530	NDUFV1 (NADH-ubiquinone oxidoreductase 51 kDa subunit)	electron transport	NADH dehydrogenase (ubiquinone) activity	mitochondria	9.26471	10.1466	-0.881847	0.000521177	9.91803	9.18918	0.728854	0.00883231	9.6875	9.71134	-0.0238465	1	3	oxidation-reduction process				TAIR
CATMA1A00620	AT1G01650	SPPL4 (SIGNAL PEPTIDE PEPTIDASE-LIKE 4)	proteolysis	aspartic-type endopeptidase activity	endo. retic.	7.32112	7.48263	-0.161508	1	8.0374	7.31918	0.718222	0.013156	7.62755	7.28825	0.339299	1	3	protelolysis				TAIR
CATMA4A16270	AT4G15530	PPDK (PYRUVATE ORTHOPHOSPHATE DIKINASE)	response to absence of light	catalytic activity	No targeting	9.13644	7.88359	1.25285	3.08154e-11	9.82524	9.11091	0.71433	0.0152011	9.43968	7.60838	1.8313	0	3	phosphorylation	role in leaf sencescence ?			TAIR
CATMA3C57327	AT3G22630	PBD1 (20S PROTEASOME BETA SUBUNIT D1)	ubiquitin-dependent protein catabolic process	threonine endopeptidase activity	No targeting	8.68242	8.49663	0.185793	1	9.59387	8.88402	0.709856	0.0179312	9.23537	8.53354	0.701827	0.00975264	3	protelolysis				TAIR
CATMA2A40750	AT2G42360	(RING/U-box superfamily protein)	tRNA processing	ubiquitin-protein ligase activity	No targeting	8.5958	6.80934	1.78646	0	9.3673	8.66464	0.702665	0.0233366	9.02653	6.80364	2.22289	0	3	protelolysis				TAIR
CATMA5A31080	AT5G35735	(auxin-responsive family protein)	metabolic process	catalytic activity	endo. retic.	7.98867	7.44605	0.542627	1	8.60656	7.90844	0.698113	0.0275372	8.34877	7.13855	1.21022	0	3	oxido-reduction process				TAIR
CATMA1A22270	AT1G23200	PME6 (pectinesterase family protein)	cell wall modification	enzyme inhibitor activity	No targeting	10.0596	8.46755	1.59209	0	10.665	9.98108	0.68394	0.0458044	10.632	8.39336	2.23859	0	3	cell wall				TAIR
CATMA5A21760	AT5G24210	(alpha/beta-Hydrolases superfamily protein)	lipid metabolic process	triacylglycerol lipase activity	No targeting	6.45945	6.34223	0.117226	1	7.69697	6.38771	1.30925	0	7.54409	6.35923	1.18486	0	4	lipid metabolism				TAIR
CATMA1A29860	AT1G31660	ATENP1 ()	biological process unknown	molecular function unknown	No targeting	8.03366	8.46834	-0.434681	1	9.0608	7.99018	1.07063	1.28621e-09	8.8637	8.39356	0.470148	1	4	Ribosome Biogenesis				Missbach S1, Weis BL, Martin R, Simm S, Bohnsack MT, Schleiff E. 2013. 40S ribosome biogenesis co-factors are essential for gametophyte and embryo development. PLoS One. 8(1):e54084.
CATMA4A37266	AT4G35630	PSAT1 (phosphoserine aminotransferase 1)	L-serine biosynthetic process	catalytic activity	plastid	9.452	8.80931	0.642683	1	10.5417	9.53586	1.00581	3.94334e-08	10.1103	8.4999	1.61037	0	4					TAIR
CATMA5A16760	AT5G18470	(Curculin-like (mannose-binding) lectin family protein)	biological process unknown	sugar binding	endo. retic.	7.90425	7.02801	0.876238	0.000642484	8.77291	7.81751	0.9554	4.90931e-07	8.57688	6.819	1.75788	0	4	response to karrikin				TAIR
CATMA5A18430	AT5G19990	RPT6A (REGULATORY PARTICLE TRIPLE-A ATPASE 6A)	ubiquitin-dependent protein catabolic process	nucleotide binding	No targeting	8.22221	8.65142	-0.429211	1	9.1287	8.26066	0.868044	2.88823e-05	8.80616	8.38958	0.416583	1	4					TAIR
CATMA5A16060	AT5G17760	(P-loop containing nucleoside triphosphate hydrolase)	biological process unknown	nucleotide binding	No targeting	7.58099	6.98396	0.597039	1	8.47534	7.62955	0.84579	7.68321e-05	8.20937	7.05567	1.15369	0	4	ATP binding				TAIR
CATMA2A40490	AT2G42100	(Actin-like ATPase superfamily protein)	biological process unknown	structural constituent of cytoskeleton	No targeting	8.33527	9.50014	-1.16487	2.6116e-09	9.2212	8.38456	0.83664	0.000114077	8.90389	9.21384	-0.309948	1	4					TAIR
CATMA2A16180	AT2G17500	PIN-LIKES 5 (auxin efflux carrier family protein)	auxin polar transport	auxin:hydrogen symporter activity	endo. retic.	8.10254	6.67922	1.42332	0	8.7764	7.95217	0.824224	0.000193778	8.47685	6.6686	1.80825	0	4	Auxin homeostasis	root growth			TAIR
CATMA_GFT_00448	AT1G59359	(Ribosomal protein S5 family protein)	translation	RNA binding	No targeting	7.76133	7.72972	0.0316086	1	9.09094	8.28196	0.808978	0.000367599	8.45056	7.88748	0.563076	1	4					TAIR
CATMA1C71852	AT1G55910	ZIP11 (ZINC TRANSPORTER 11 PRECURSOR)	cation transport	cation transmembrane transporter activity	endo. retic.	8.7892	8.10588	0.683327	0.399011	9.98342	9.18153	0.801894	0.000493077	9.56805	8.22669	1.34136	0	4					TAIR
CATMA1A19920	AT1G20860	PHT 1;8 (phosphate transporter 1;8)	transport	transporter activity	No targeting	7.54626	8.97799	-1.43173	0	8.27622	7.54212	0.734098	0.00724196	7.97424	8.59482	-0.62058	0.194066	4					TAIR
CATMA1A24330	AT1G26110	DCP5 (decapping 5)	biological process unknown	molecular function unknown	nucleus	7.78122	8.24988	-0.468658	1	8.37705	7.65355	0.723502	0.0108014	8.3292	8.1295	0.199704	1	4	mRNA decapping				TAIR
CATMA1A48230	AT1G58080	ATATP1-PRT1 (ATP PHOSPHORIBOSYL TRANSFERASE)	histidine biosynthetic process	ATP phosphoribosyltransferase activity	plastid	7.64097	6.4496	1.19137	7.08753e-10	8.43262	7.71223	0.720388	0.0121356	8.14178	6.49534	1.64643	0	4	histidine biosynthetic process				TAIR
CATMA4A01770	AT4G01560	MEE49 (MATERNAL EFFECT EMBRYO ARREST 49)	embryonic development ending in seed dormancy	molecular function unknown	No targeting	7.55777	7.89448	-0.336704	1	8.1898	7.48292	0.706884	0.0200006	7.94606	7.97956	-0.0335006	1	4	Ribosomal RNA processing				TAIR
CATMA1C72079	AT1G69740	HEMB1 (5-aminolevulinate dehydratase)	porphyrin biosynthetic process	catalytic activity	plastid	7.21427	7.96892	-0.754644	0.0439958	8.34025	7.64754	0.692718	0.0334601	7.67521	7.69961	-0.0244064	1	4					TAIR
CATMA1A07475	AT1G08510	FATB ((FATTY ACYL-ACP THIOESTERASES B)	fatty acid biosynthetic process	acyl carrier activity	plastid	7.62642	8.39342	-0.766993	0.029423	8.27573	7.58929	0.68644	0.0419024	7.92473	8.28802	-0.363291	1	4					TAIR
CATMA1A66190	AT1G76960	(transmembrane protein)	biological process unknown	molecular function unknown	No targeting	6.7924	6.56398	0.228416	1	8.49269	6.50793	1.98477	0	8.29482	6.63298	1.66184	0	5	?				Posé D, Castanedo I, Borsani O, Nieto B, Rosado A, Taconnat L, Ferrer A, Dolan L, Valpuesta V, Botella MA. 2009. Identification of the Arabidopsis dry2/sqe1-5 mutant reveals a central role for sterols in drought tolerance and regulation of reactive oxygen species. Plant J. Jul;59(1):63-76.
CATMA1A58000	AT1G68620	(alpha/beta-Hydrolases superfamily protein)	biological process unknown	hydrolase activity	No targeting	8.95396	6.7881	2.16586	0	10.049	8.93771	1.11129	1.30931e-10	9.8394	6.57294	3.26647	0	5	?				TAIR
CATMA5A02790	AT5G03610	(GDSL-motif esterase/acyltransferase/lipase)	lipid metabolic process	carboxylesterase activity	endo. retic.	8.62666	7.28307	1.34359	0	9.84584	8.83395	1.01189	2.88511e-08	9.15342	7.04876	2.10465	0	5	?				TAIR
CATMA3A30650	AT3G30390	(putative amino acid transporter)	amino acid transport	amino acid transmembrane transporter activity	No targeting	7.60779	8.11388	-0.506088	1	8.52382	7.56672	0.957102	4.51782e-07	8.28122	8.10535	0.175865	1	5	?				TAIR
CATMA2C47880	AT2E06880	(EUGENE prediction)				6.86077	6.75531	0.105454	1	7.63658	6.69741	0.93917	1.07662e-06	7.24257	6.71435	0.52822	1	5	?				TAIR
CATMA2A29700	AT2G31460	(putative DUF313)	biological process unknown	molecular function unknown	No targeting	7.86042	9.31537	-1.45495	0	8.63354	7.7069	0.926641	1.95664e-06	8.54413	9.35234	-0.808215	0.000115731	5	?				TAIR
CATMA1A22740	AT1G23880	(NHL domain-containing protein)	biological process unknown	molecular function unknown	endo. retic.	8.16295	7.54603	0.616915	1	9.12238	8.2582	0.86418	3.42898e-05	8.72956	7.51751	1.21205	0	5	?				TAIR
CATMA_GFT_02540	AT1G25097	(hypothetical protein)	biological process unknown	molecular function unknown	No targeting	6.66219	6.55704	0.105145	1	7.45102	6.64143	0.80959	0.000358345	7.11503	6.5127	0.602332	0.362514	5	?				TAIR
CATMA2C47909	AT2G14475	(pseudogene of hypothetical protein)				7.95458	8.33155	-0.37697	1	8.93003	8.12813	0.801896	0.000493029	8.66278	8.38945	0.273327	1	5	?				TAIR
CATMA5C64885	AT5G51570	SPFH/Band 7 (band 7 family protein)	N-terminal protein myristoylation	enzyme inhibitor activity	No targeting	7.99601	7.72499	0.271022	1	9.00103	8.19979	0.801234	0.000506675	8.53525	7.72579	0.809463	0.000109479	5	?				TAIR
CATMA3A13170	AT3G13950	(ankyrin)	regulation of transcription, DNA-dependent	molecular function unknown	No targeting	10.346	7.21729	3.12871	No	10.9621	10.1914	0.770673	0.00174721	10.7903	7.18922	3.60106	0	5	?				TAIR
CATMA1C71486	AT1G31130	(polyadenylate-binding protein 1-B-binding protein)	biological process unknown	molecular function unknown	No targeting	7.31256	7.19993	0.112629	1	8.26788	7.51351	0.754364	0.0033204	7.91911	7.07376	0.845347	2.14275e-05	5	?				TAIR
CATMA5A51360	AT5G55610	(isopentenyl-diphosphate delta-isomerase)	multicellular organismal development	molecular function unknown	plastid	7.95417	8.01848	-0.0643146	1	8.82798	8.07402	0.753953	0.00337392	8.33097	7.81684	0.514128	1	5	?				TAIR
CATMA5A35090	AT5G39520	(hypthetical protein)	biological process unknown	molecular function unknown	No targeting	7.10693	6.57653	0.530399	1	7.68874	6.95147	0.737271	0.00641814	7.38555	6.53042	0.855125	1.35794e-05	5	?				TAIR
CATMA_GFT_03124	AT4G10860	(hypthetical protein)	biological process unknown	molecular function unknown	No targeting	8.67427	7.01896	1.6553	0	9.66454	8.93545	0.729096	0.00875218	9.14748	6.82556	2.32192	0	5	?				TAIR
CATMA1A17080	AT1G18070	(Translation elongation factor EF1A)	translational termination	translation release factor activity	No targeting	8.11758	8.65395	-0.536367	1	8.88543	8.16004	0.72539	0.0100627	8.53932	8.47395	0.0653703	1	5	?				TAIR
CATMA1A54320	AT1G65032	(COMPLEX 1 LYR-like protein)	transcription	molecular function unknown	No targeting	6.77376	6.3067	0.467068	1	7.54144	6.81945	0.721995	0.0114285	7.27405	6.27543	0.99862	9.44525e-09	5	?				TAIR
CATMA2A15380	AT2G16660	(Major facilitator superfamily protein)			plastid	8.6161	10.0907	-1.47464	0	9.10046	8.40608	0.694376	0.0315205	9.13847	9.84062	-0.702149	0.00963122	5	?				TAIR
CATMA1A33035	AT1G34680	(pseudogene of maturase K)				7.93341	7.16851	0.764897	0.0315161	7.14913	7.86277	-0.713636	0.0155963	6.44337	7.06881	-0.625441	0.163834	5	?				TAIR
miRspot_0162	HYPMIR11261036	(HYPMIR11261036)				9.78547	8.19559	1.58988	0	10.2799	11.0115	-0.731616	0.00795666	9.55601	8.31534	1.24067	0	5	?				TAIR
CATMA3C58047	AT3G33004	(pseudogene of DNA-directed RNA polymerase)				7.94009	7.03347	0.906622	0.000203724	7.32356	8.06045	-0.736891	0.00651169	6.95765	8.4712	-1.51355	0	5	?				TAIR
CATMA3A33374	AT3G33002	(pseudogene of ribosomal protein S2)				9.16194	7.72399	1.43795	0	8.63576	9.38021	-0.744456	0.00487351	8.39533	10.1198	-1.72445	0	5	?				TAIR
CATMA5A40400	AT5G44585	(hypothetical protein)	translation	structural constituent of ribosome	endo. retic.	8.34196	6.90115	1.44081	0	6.90595	8.4206	-1.51464	0	6.63821	6.50852	0.129682	1	5	?				TAIR
CATMA3A47350	AT3G54420	ATEP3 (Arabidopsis thaliana chitinase class IV); chitinase	plant-type hypersensitive response	chitinase activity	endo. retic.	8.72206	7.00777	1.7143	0	9.34995	8.669	0.680952	0.0509286	9.12886	6.8519	2.27695	0
CATMA3A47570	AT3G54640	TSA1 (TRYPTOPHAN SYNTHASE ALPHA CHAIN); tryptophan synthase	tryptophan biosynthetic process	catalytic activity	plastid	10.6327	8.77039	1.86236	0	11.1772	10.5	0.677176	0.0581959	11.2063	8.5073	2.69896	0
CATMA5C64294	AT5G17990	TRP1 (TRYPTOPHAN BIOSYNTHESIS 1); anthranilate phosphoribosyltransferase	tryptophan biosynthetic process	anthranilate phosphoribosyltransferase activity	plastid	10.5751	9.19438	1.3807	0	11.6462	10.9695	0.676747	0.0590819	10.8943	8.82633	2.06793	0
CATMA3A12760	AT3G13610	oxidoreductase, 2OG-Fe(II) oxygenase family protein	hydrogen peroxide-mediated programmed cell death	oxidoreductase activity, acting on paired donors, with incorporation or reduction of molecular oxygen, 2-oxoglutarate as one donor, and incorporation of one atom each of oxygen into both donors	No targeting	9.58033	7.09785	2.48248	0	8.23917	7.56528	0.67389	0.0653233	10.1206	6.8843	3.23628	0
CATMA4C42230	AT4G11650	ATOSM34 (OSMOTIN 34)	response to other organism	structural constituent of ribosome	endo. retic.	8.32581	6.78218	1.54363	0	9.33193	8.65809	0.673843	0.0654299	9.3258	6.99438	2.33142	0
CATMA4A14710	AT4G14365	zinc finger (C3HC4-type RING finger) family protein / ankyrin repeat family protein	translational initiation	protein binding	No targeting	9.05712	7.16238	1.89474	0	9.59945	8.92609	0.673362	0.0665437	9.45007	7.15092	2.29915	0
CATMA2A43690	AT2G45290	transketolase, putative	5-phosphoribose 1-diphosphate biosynthetic process	catalytic activity	plastid	9.96637	11.7993	-1.83296	0	10.7261	10.054	0.672018	0.0697489	10.3348	11.3041	-0.969294	4.55866e-08
miRspot_1036	HYPMIR11261036					8.7334	7.3973	1.33609	0	8.95892	9.61223	-0.653309	0.13309	8.27101	7.52656	0.744458	0.00177094
CATMA5A17650	AT5G19220	ADG2 (ADPG PYROPHOSPHORYLASE 2); glucose-1-phosphate adenylyltransferase	glycogen biosynthetic process	glucose-1-phosphate adenylyltransferase activity	plastid	7.90143	9.82797	-1.92654	0	8.64271	7.99074	0.651964	0.139326	8.33218	9.46593	-1.13374	0
CATMA3A40050	AT3G46970	ATPHS2/PHS2 (ALPHA-GLUCAN PHOSPHORYLASE 2); phosphorylase/ transferase, transferring glycosyl groups	carbohydrate metabolic process	phosphorylase activity	No targeting	7.25018	9.12811	-1.87793	0	7.97508	7.32437	0.650708	0.145402	7.80277	8.85853	-1.05577	3.84892e-10
CATMA5A44245	AT5G48300	ADG1 (ADP GLUCOSE PYROPHOSPHORYLASE SMALL SUBUNIT 1); glucose-1-phosphate adenylyltransferase	biosynthetic process	glucose-1-phosphate adenylyltransferase activity	plastid	7.17358	8.50473	-1.33115	0	8.06321	7.41335	0.649861	0.149644	7.67909	8.39578	-0.716694	0.00543727
CATMA1A36300	AT1G42970	GAPB (GLYCERALDEHYDE-3-PHOSPHATE DEHYDROGENASE B SUBUNIT); glyceraldehyde-3-phosphate dehydrogenase	glucose metabolic process	catalytic activity	plastid	10.5158	12.3643	-1.84853	0	11.0953	10.4458	0.649517	0.151401	10.9129	12.1914	-1.27849	0
CATMA4A27600	AT4G25900	aldose 1-epimerase family protein	carbohydrate metabolic process	catalytic activity	endo. retic.	8.99527	7.36465	1.63062	0	9.50019	8.85198	0.648209	0.15826	9.35331	7.33427	2.01904	0
CATMA4A40410	AT4G38970	fructose-bisphosphate aldolase, putative	glycolysis	catalytic activity	plastid	9.58922	11.287	-1.69779	0	10.0229	9.38924	0.633666	0.257563	9.79853	10.9439	-1.14535	0
CATMA2A36550	AT2G38240	oxidoreductase, 2OG-Fe(II) oxygenase family protein	response to salt stress	iron ion binding	No targeting	9.77004	6.96995	2.80009	0	10.3071	9.67344	0.633661	0.257599	10.1303	6.88776	3.24253	0
CATMA4A29020	AT4G27450	unknown protein	biological process unknown	molecular function unknown	No targeting	8.51251	6.84583	1.66668	0	7.83668	8.46922	-0.632543	0.267321	7.87237	6.76072	1.11164	1.53957e-11
CATMA3A10403	AT3G11410	AHG3/ATPP2CA (ARABIDOPSIS THALIANA PROTEIN PHOSPHATASE 2CA); protein binding / protein phosphatase type 2C	protein amino acid dephosphorylation	catalytic activity	No targeting	7.74526	9.19973	-1.45447	0	8.32681	7.69505	0.631757	0.274361	8.06698	8.87451	-0.80753	0.000119305
CATMA3A25020	AT3G25180	CYP82G1 (cytochrome P450, family 82, subfamily G, polypeptide 1); oxygen binding	electron transport	monooxygenase activity	endo. retic.	8.15472	6.63938	1.51534	0	8.76924	8.14129	0.627957	0.310958	8.49436	6.65941	1.83496	0
CATMA4A29720	AT4G28080	binding	biological process unknown	binding	No targeting	10.1154	11.7545	-1.63904	0	9.51358	10.1391	-0.625498	0.337083	9.39894	11.2074	-1.8085	0
CATMA5A15920	AT5G17630	glucose-6-phosphate/phosphate translocator, putative	hexose phosphate transport	glucose transmembrane transporter activity	plastid	8.4277	9.78937	-1.36167	0	9.22238	8.59942	0.62296	0.366237	8.60136	9.44828	-0.846911	1.99267e-05
CATMA_GFT_01108	AT3G26830	PAD3 (PHYTOALEXIN DEFICIENT 3); oxygen binding	electron transport	monooxygenase activity	endo. retic.	9.61241	7.49804	2.11437	0	10.5977	9.97498	0.622691	0.369473	10.3167	7.47207	2.84461	0
CATMA2A33580	AT2G35490	plastid-lipid associated protein PAP, putative	biological process unknown	structural molecule activity	plastid	8.87869	10.174	-1.29535	0	9.71323	9.09072	0.622512	0.371628	9.36834	9.99343	-0.62509	0.165855
CATMA5A60270	AT5G64820	unknown protein	biological process unknown	molecular function unknown	endo. retic.	8.47434	9.80054	-1.3262	0	9.21122	8.59183	0.619392	0.411323	8.89127	9.55987	-0.668602	0.0345288
CATMA3A33370	AT3G32990	pseudogene				9.46503	7.96161	1.50343	0	8.89755	9.51682	-0.619271	0.412945	8.58028	9.85591	-1.27563	0
CATMA2A43255	AT2G44790	UCC2 (UCLACYANIN 2); copper ion binding	electron transport	copper ion binding	endo. retic.	8.32396	6.94526	1.3787	0	8.83137	8.21267	0.618698	0.420691	8.70654	6.85166	1.85488	0
CATMA4A00440	AT4G00370	ANTR2 (anion transporter 2); organic anion transporter	transport	transporter activity	No targeting	8.62561	10.2509	-1.62532	0	8.97661	8.36435	0.612254	0.517916	8.9688	9.82109	-0.852291	1.55066e-05
CATMA1A10850	AT1G11840	ATGLX1 (GLYOXALASE I HOMOLOG); lactoylglutathione lyase	carbohydrate metabolic process	lactoylglutathione lyase activity	No targeting	8.62114	10.4979	-1.87673	0	9.33709	8.72824	0.608853	0.577536	9.00582	10.3339	-1.32808	0
CATMA1A29555	AT1G31330	PSAF (photosystem I subunit F)	photosynthesis	molecular function unknown	plastid	11.5022	13.0007	-1.49848	0	11.2881	10.6832	0.604875	0.65555	11.7996	12.5993	-0.799713	0.000168555
CATMA5A30906	AT5G35630	GS2 (GLUTAMINE SYNTHETASE 2)	glutamine biosynthetic process	catalytic activity	plastid	7.21391	8.99265	-1.77874	0	7.77099	7.17607	0.594921	0.897143	7.8636	8.67396	-0.810363	0.000105176
CATMA1C71452	AT1G29395	COR414-TM1 (cold regulated 414 thylakoid membrane 1)	response to stress	molecular function unknown	plastid	8.24822	11.358	-3.1098	0	8.67639	8.69126	-0.014873	1	8.20416	11.1872	-2.98306	0
CATMA4C42701	AT4G39330	mannitol dehydrogenase, putative	metabolic process	catalytic activity	No targeting	7.97043	10.9634	-2.99301	0	8.31497	8.42369	-0.108721	1	7.79427	10.7171	-2.92286	0
CATMA1A39180	AT1G48100	glycoside hydrolase family 28 protein / polygalacturonase (pectinase) family protein	carbohydrate metabolic process	polygalacturonase activity	endo. retic.	7.39699	9.96986	-2.57287	0	7.39627	7.22504	0.171233	1	7.21291	10.0459	-2.83296	0
CATMA3A11570	AT3G12610	DRT100 (DNA-DAMAGE REPAIR/TOLERATION 100); protein binding	signal transduction	molecular function unknown	endo. retic.	8.16951	10.9105	-2.74102	0	8.08066	8.11601	-0.0353489	1	7.83139	10.6512	-2.81984	0
CATMA2C47720	AT2G42540	COR15A (COLD-REGULATED 15A)	response to salt stress	molecular function unknown	plastid	9.48526	12.5395	-3.05427	0	10.0084	10.0337	-0.0253046	1	9.29888	12.1072	-2.80829	0
CATMA5A12150	AT5G13930	CHS (CHALCONE SYNTHASE); naringenin-chalcone synthase	response to oxidative stress	catalytic activity	No targeting	7.50711	10.486	-2.97886	0	7.82512	7.51973	0.305398	1	7.57395	10.3178	-2.74388	0
CATMA1A08610	AT1G09750	chloroplast nucleoid DNA-binding protein-related	proteolysis	aspartic-type endopeptidase activity	endo. retic.	7.40232	10.2346	-2.83228	0	7.53156	7.44625	0.0853146	1	7.3769	10.0967	-2.71981	0
CATMA2A40960	AT2G42530	cold-responsive protein / cold-regulated protein (cor15b)	response to cold	glutathione peroxidase activity	plastid	8.05293	11.2205	-3.16753	0	7.91861	7.74536	0.173246	1	8.2186	10.8913	-2.67273	0
CATMA1A52120	AT1G62960	ACS10 (ACC SYNTHASE 10); 1-aminocyclopropane-1-carboxylate synthase	biosynthetic process	catalytic activity	plastid	9.27412	12.1309	-2.85678	0	9.6497	9.41031	0.239391	1	9.48086	12.1526	-2.6717	0
CATMA2B40960	AT2G42530	cold-responsive protein / cold-regulated protein (cor15b)	response to cold	molecular function unknown	plastid	8.30033	11.2274	-2.92711	0	8.8155	8.81715	-0.00164517	1	8.52063	11.1894	-2.6688	0
CATMA2A05540	AT2G06850	EXGT-A1 (ENDO-XYLOGLUCAN TRANSFERASE); hydrolase, acting on glycosyl bonds	carbohydrate metabolic process	hydrolase activity, hydrolyzing O-glycosyl compounds	endo. retic.	8.43574	11.3733	-2.93759	0	8.34625	8.34815	-0.00189915	1	8.35745	10.9995	-2.64207	0
CATMA2A43870	AT2G45470	FLA8 (Arabinogalactan protein 8)	regulation of transcription, DNA-dependent	molecular function unknown	endo. retic.	8.52058	11.3198	-2.7992	0	8.35411	8.34875	0.00536759	1	8.39169	11.0075	-2.61581	0
CATMA4A39300	AT4G37800	xyloglucan:xyloglucosyl transferase, putative / xyloglucan endotransglycosylase, putative / endo-xyloglucan transferase, putative	carbohydrate metabolic process	hydrolase activity, hydrolyzing O-glycosyl compounds	endo. retic.	8.37127	10.9843	-2.613	0	8.39856	8.44287	-0.0443108	1	8.17875	10.7852	-2.6065	0
CATMA2A36820	AT2G38540	LP1 (nonspecific lipid transfer protein 1)	lipid transport	lipid binding	endo. retic.	9.39117	12.5274	-3.13623	0	9.72997	9.34921	0.380761	1	9.33913	11.9112	-2.57206	0
CATMA4A30480	AT4G28780	GDSL-motif lipase/hydrolase family protein	lipid metabolic process	carboxylesterase activity	endo. retic.	7.01742	9.8829	-2.86548	0	6.89352	7.05903	-0.165514	1	6.83641	9.39341	-2.55701	0
CATMA1A08160_N	AT1G09310	unknown protein	biological process unknown	molecular function unknown	No targeting	9.69398	12.4163	-2.7223	0	10.3978	10.309	0.0888017	1	9.69674	12.2437	-2.54697	0
CATMA2A35140	AT2G36870	xyloglucan:xyloglucosyl transferase, putative / xyloglucan endotransglycosylase, putative / endo-xyloglucan transferase, putative	carbohydrate metabolic process	hydrolase activity, hydrolyzing O-glycosyl compounds	endo. retic.	7.23046	9.79379	-2.56333	0	7.45418	7.42179	0.0323931	1	7.28398	9.80295	-2.51896	0
CATMA3A09990	AT3G10940	protein phosphatase-related	protein amino acid dephosphorylation	protein tyrosine/serine/threonine phosphatase activity	plastid	7.62852	10.065	-2.43643	0	7.71576	7.65016	0.0656028	1	7.61454	10.0991	-2.48452	0
CATMA5A23220_N	AT5G25460	unknown protein	biological process unknown	molecular function unknown	endo. retic.	8.33542	10.8431	-2.50772	0	8.31485	8.52844	-0.213589	1	7.82029	10.2977	-2.47739	0
CATMA5A23380	AT5G25610	RD22 (RESPONSIVE TO DESSICATION 22)	response to salt stress	receptor binding	endo. retic.	9.25834	12.1211	-2.86273	0	9.93222	9.43505	0.497173	1	9.55608	12.0263	-2.47018	0
CATMA5C64436	AT5G25460	unknown protein	biological process unknown	molecular function unknown	endo. retic.	8.2823	10.8002	-2.51788	0	8.37402	8.71	-0.335976	1	7.97951	10.4496	-2.47004	0
CATMA2A20720	AT2G22170	lipid-associated family protein	biological process unknown	molecular function unknown	endo. retic.	8.39856	10.8689	-2.47029	0	8.29058	8.25674	0.0338415	1	8.42502	10.8804	-2.45533	0
CATMA3A48240	AT3G55240	unknown protein	developmental process	molecular function unknown	No targeting	7.40397	9.93116	-2.52719	0	7.11198	7.29909	-0.187113	1	7.27543	9.6768	-2.40137	0
CATMA3A20560	AT3G20820	leucine-rich repeat family protein	defense response	protein binding	endo. retic.	8.13655	10.5327	-2.3962	0	8.05219	8.09246	-0.040264	1	7.93562	10.335	-2.39933	0
CATMA3A43687	AT3G50685	unknown protein	biological process unknown	molecular function unknown	mitochondria	9.08951	11.483	-2.39345	0	9.38819	9.41732	-0.0291375	1	8.95672	11.3365	-2.37978	0
CATMA1A40870	AT1G49790	F-box family protein-related	biological process unknown	molecular function unknown	mitochondria	7.87129	10.0884	-2.21707	0	7.93236	8.06681	-0.134451	1	7.56281	9.9355	-2.3727	0
CATMA3A15780	AT3G16370	GDSL-motif lipase/hydrolase family protein	lipid metabolic process	carboxylesterase activity	endo. retic.	7.51497	10.2328	-2.71784	0	7.55804	7.47937	0.0786694	1	7.44159	9.80741	-2.36582	0
CATMA3C57427	AT3G27690	LHCB2:4 (Photosystem II light harvesting complex gene 2.3); chlorophyll binding	photosynthesis, light harvesting	chlorophyll binding	plastid	7.49223	9.76989	-2.27766	0	8.2295	7.87288	0.356627	1	7.99715	10.36	-2.36288	0
CATMA2A38930	AT2G40610	ATEXPA8 (ARABIDOPSIS THALIANA EXPANSIN A8)	cellulose and pectin-containing cell wall organization and biogenesis	molecular function unknown	endo. retic.	8.10451	10.3179	-2.21343	0	7.47139	7.6707	-0.199314	1	7.77778	10.1111	-2.33331	0
CATMA1A19190	AT1G20190	ATEXPA11 (ARABIDOPSIS THALIANA EXPANSIN A11)	cellulose and pectin-containing cell wall organization and biogenesis	molecular function unknown	endo. retic.	7.11049	9.58107	-2.47058	0	6.83106	6.95796	-0.126907	1	6.94193	9.26401	-2.32208	0
CATMA1A40860	AT1G49780	U-box domain-containing protein	protein ubiquitination	ubiquitin-protein ligase activity	No targeting	7.30582	9.70734	-2.40152	0	7.24114	7.09881	0.142331	1	7.06148	9.37849	-2.31702	0
CATMA3A39870	AT3G46780	PTAC16 (PLASTID TRANSCRIPTIONALLY ACTIVE18)	metabolic process	catalytic activity	plastid	10.0355	12.3271	-2.29165	0	10.0571	10.159	-0.101861	1	9.76611	12.0808	-2.31464	0
CATMA5A11350	AT5G13140	unknown protein	biological process unknown	molecular function unknown	endo. retic.	6.99661	9.3417	-2.34509	0	6.984	7.12744	-0.143445	1	6.96115	9.26635	-2.3052	0
CATMA1A11135	AT1G12090	ELP (EXTENSIN-LIKE PROTEIN); lipid binding	lipid transport	lipid binding	endo. retic.	10.055	12.669	-2.61401	0	11.1267	10.8067	0.320087	1	10.1996	12.5038	-2.30412	0
CATMA2A27290	AT2G28900	OEP16 (OUTER ENVELOPE PROTEIN 16); protein translocase	response to cold	protein transporter activity	No targeting	9.71694	12.2213	-2.5044	0	9.84301	9.79546	0.0475491	1	9.40029	11.7034	-2.30313	0
CATMA1A44080	AT1G53050	protein kinase family protein	protein amino acid phosphorylation	protein kinase activity	plastid	9.08111	11.4452	-2.3641	0	9.23537	9.37329	-0.137928	1	8.8076	11.1099	-2.30228	0
CATMA3C57989	AT3G23450	pseudogene				7.94796	9.60284	-1.65488	0	8.46989	8.58784	-0.117949	1	8.13234	10.4343	-2.302	0
CATMA3A41390	AT3G48420	haloacid dehalogenase-like hydrolase family protein	metabolic process	catalytic activity	plastid	8.31607	10.6591	-2.34306	0	8.57365	8.49167	0.0819824	1	8.3602	10.6587	-2.29847	0
CATMA2A41970	AT2G43550	trypsin inhibitor, putative	defense response	ion channel inhibitor activity	No targeting	8.02489	10.5042	-2.47927	0	8.52883	8.50924	0.0195839	1	7.98654	10.2628	-2.27621	0
CATMA2A13890	AT2G15050	LTP; lipid binding	lipid transport	lipid binding	endo. retic.	7.51677	9.78714	-2.27037	0	7.74682	7.55152	0.195304	1	7.65211	9.91438	-2.26227	0
CATMA5A44810	AT5G48900	pectate lyase family protein	response to salt stress	lyase activity	endo. retic.	7.27089	9.62007	-2.34918	0	7.13436	7.29512	-0.160759	1	6.96394	9.22033	-2.25639	0
CATMA2A38025	AT2G39800	P5CS1 (DELTA1-PYRROLINE-5-CARBOXYLATE SYNTHASE 1)	proline biosynthetic process	catalytic activity	No targeting	9.98091	12.5167	-2.5358	0	9.93219	10.0032	-0.071054	1	9.85132	12.1066	-2.25532	0
CATMA3A25860	AT3G26060	peroxiredoxin Q, putative	biological process unknown	antioxidant activity	plastid	9.0622	11.5841	-2.52193	0	9.20964	9.26006	-0.050416	1	8.91673	11.1712	-2.25448	0
CATMA3A15120	AT3G15720	glycoside hydrolase family 28 protein / polygalacturonase (pectinase) family protein	carbohydrate metabolic process	polygalacturonase activity	endo. retic.	6.96793	9.13546	-2.16753	0	6.77171	6.61542	0.156289	1	6.79032	9.01781	-2.22749	0
CATMA2A40600	AT2G42220	rhodanese-like domain-containing protein	biological process unknown	molecular function unknown	plastid	9.70375	12.0515	-2.34779	0	9.86392	9.79942	0.0644984	1	9.55145	11.7679	-2.21649	0
CATMA1A63440	AT1G74070	peptidyl-prolyl cis-trans isomerase cyclophilin-type family protein	protein folding	peptidyl-prolyl cis-trans isomerase activity	plastid	8.21172	10.123	-1.91129	0	8.50007	8.67322	-0.173151	1	8.09814	10.312	-2.2139	0
CATMA3A56350	AT3G63160	unknown protein	biological process unknown	molecular function unknown	No targeting	10.6033	12.857	-2.25369	0	11.1319	11.105	0.0268777	1	10.3415	12.5553	-2.21383	0
CATMA2A35920	AT2G37640	ATEXPA3 (ARABIDOPSIS THALIANA EXPANSIN A3)	cellulose and pectin-containing cell wall organization and biogenesis	molecular function unknown	endo. retic.	6.99084	9.32233	-2.33149	0	6.84691	6.86032	-0.0134196	1	6.84512	9.04713	-2.202	0
CATMA4A01510	AT4G01310	ribosomal protein L5 family protein	translation	structural constituent of ribosome	plastid	8.51023	10.6786	-2.16836	0	8.46845	8.61697	-0.148519	1	8.30079	10.4948	-2.194	0
CATMA2A13650	AT2G14890	AGP9 (ARABINOGALACTAN PROTEIN 9)	biological process unknown	molecular function unknown	endo. retic.	7.75029	10.0278	-2.27753	0	7.62116	7.6894	-0.0682377	1	7.48604	9.66607	-2.18002	0
CATMA3A47330	AT3G54400	aspartyl protease family protein	proteolysis	aspartic-type endopeptidase activity	endo. retic.	7.07742	9.68382	-2.6064	0	7.08538	6.94644	0.138941	1	7.08579	9.26516	-2.17937	0
CATMA1A66671	AT1G77490	TAPX; L-ascorbate peroxidase	electron transport	peroxidase activity	plastid	8.69517	11.0144	-2.31926	0	8.38972	8.50264	-0.112924	1	8.36351	10.5354	-2.17191	0
CATMA1A39710	AT1G48600	phosphoethanolamine N-methyltransferase 2, putative (NMT2), unknown protein	metabolic process	phosphoethanolamine N-methyltransferase activity	No targeting	9.19434	11.1989	-2.00452	0	9.17251	9.15852	0.0139847	1	8.72431	10.8954	-2.17112	0
CATMA3A05990	AT3G06770	glycoside hydrolase family 28 protein / polygalacturonase (pectinase) family protein	carbohydrate metabolic process	polygalacturonase activity	endo. retic.	7.31543	9.28693	-1.9715	0	7.20866	7.37139	-0.162735	1	7.14584	9.31176	-2.16592	0
CATMA4A12870	AT4G12730	FLA2 (FLA2)	protein amino acid dephosphorylation	molecular function unknown	endo. retic.	7.43975	9.94133	-2.50159	0	7.26479	7.40017	-0.135377	1	7.35686	9.50137	-2.1445	0
CATMA1A11840	AT1G12845	unknown protein	biological process unknown	molecular function unknown	endo. retic.	6.88501	9.17872	-2.29371	0	6.89473	6.88457	0.0101621	1	6.72734	8.86457	-2.13723	0
CATMA5A47660	AT5G51720	unknown protein	biological process unknown	molecular function unknown	No targeting	8.01965	10.0561	-2.0365	0	8.21961	8.2084	0.0112139	1	7.74412	9.87991	-2.1358	0
CATMA5A48205	AT5G52310	COR78 (COLD REGULATED 78)	response to cold	molecular function unknown	No targeting	7.02011	9.34232	-2.32221	0	7.50488	7.11252	0.392353	1	7.27296	9.39489	-2.12193	0
CATMA3A38015	AT3G44990	XTR8 (xyloglucan:xyloglucosyl transferase 8); hydrolase, acting on glycosyl bonds	carbohydrate metabolic process	hydrolase activity, hydrolyzing O-glycosyl compounds	endo. retic.	6.77669	9.004	-2.2273	0	6.98981	6.6652	0.324614	1	6.91	9.03044	-2.12044	0
CATMA3A06180	AT3G06980	DEAD/DEAH box helicase, putative	biological process unknown	nucleic acid binding	mitochondria	8.728	10.9778	-2.24981	0	8.72782	8.90344	-0.17562	1	8.42028	10.5346	-2.11435	0
CATMA3A46750	AT3G53800	armadillo/beta-catenin repeat family protein	biological process unknown	binding	No targeting	8.1096	10.2827	-2.17307	0	8.1742	8.38903	-0.214827	1	7.57908	9.69238	-2.1133	0
CATMA4A08970	AT4G09010	APX4 (ASCORBATE PEROXIDASE 4); peroxidase	electron transport	peroxidase activity	plastid	8.35089	10.4255	-2.07465	0	8.3403	8.44405	-0.103751	1	8.31132	10.4201	-2.10883	0
CATMA3A37910	AT3G44890	RPL9 (ribosomal protein L9); structural constituent of ribosome	translation	structural constituent of ribosome	plastid	8.76138	10.9959	-2.23453	0	8.90025	8.86127	0.0389844	1	8.50901	10.6152	-2.10618	0
CATMA2C47187	AT2G15050	LTP; lipid binding	lipid transport	lipid binding	endo. retic.	7.34164	9.63365	-2.29201	0	7.80087	7.54497	0.255905	1	7.63906	9.72942	-2.09036	0
CATMA1A67180	AT1G78070	WD-40 repeat family protein	biological process unknown	molecular function unknown	No targeting	9.04114	11.1166	-2.0755	0	8.97219	8.98214	-0.0099531	1	8.65017	10.7378	-2.08766	0
CATMA1A10870	AT1G11860	aminomethyltransferase, putative	glycine catabolic process	aminomethyltransferase activity	mitochondria	9.87806	12.231	-2.3529	0	10.1735	10.1175	0.0559563	1	9.74871	11.8327	-2.08396	0
CATMA3A25740	AT3G25920	RPL15 (ribosomal protein L15)	translation	structural constituent of ribosome	plastid	8.70149	10.9392	-2.23767	0	8.78403	8.63088	0.153147	1	8.53062	10.6081	-2.0775	0
CATMA4A26470	AT4G24780	pectate lyase family protein	biological process unknown	lyase activity	endo. retic.	8.87586	11.2409	-2.365	0	9.13791	8.78698	0.350929	1	8.8963	10.9722	-2.07587	0
CATMA3A00490	AT3G01500	CA1 (CARBONIC ANHYDRASE 1); carbonate dehydratase/ zinc ion binding	response to cold	carbonate dehydratase activity	No targeting	8.09607	10.4886	-2.39252	0	8.43919	7.87906	0.560131	1	8.37331	10.4353	-2.06198	0
CATMA1A34410	AT1G36310	unknown protein	metabolic process	methyltransferase activity	No targeting	7.65019	9.87475	-2.22457	0	7.6736	7.68111	-0.00750959	1	7.41626	9.47681	-2.06055	0
CATMA4A18580	AT4G17560	ribosomal protein L19 family protein	translation	structural constituent of ribosome	plastid	8.88773	10.97	-2.08222	0	8.71967	8.8696	-0.149929	1	8.73446	10.7903	-2.05584	0
CATMA1A26460	AT1G28290	pollen Ole e 1 allergen and extensin family protein	biological process unknown	structural constituent of cell wall	endo. retic.	7.09672	8.9924	-1.89568	0	6.81276	6.65002	0.162743	1	6.95986	9.01351	-2.05365	0
CATMA5C64237	AT5G14740	CA2 (BETA CARBONIC ANHYDRASE 2)	carbon utilization	carbonate dehydratase activity	plastid	9.52029	11.4887	-1.96838	0	9.64579	9.7337	-0.0879109	1	9.32667	11.376	-2.04933	0
CATMA5A16990	AT5G18660	DVR (PALE-GREEN AND CHLOROPHYLL B REDUCED 2); 3,8-divinyl protochlorophyllide a 8-vinyl reductase	regulation of nitrogen utilization	catalytic activity	plastid	8.3588	10.722	-2.36325	0	8.31779	8.28306	0.0347251	1	8.37052	10.4196	-2.04905	0
CATMA1A64990	AT1G75690	chaperone protein dnaJ-related	protein folding	heat shock protein binding	plastid	9.7983	11.7969	-1.99856	0	9.98359	10.159	-0.175422	1	9.31755	11.3645	-2.04695	0
CATMA1A54550	AT1G65260	PTAC4 (PLASTID TRANSCRIPTIONALLY ACTIVE4)	biological process unknown	DNA binding	plastid	10.2314	12.2446	-2.01318	0	10.352	10.4283	-0.0763204	1	9.83645	11.8833	-2.04684	0
CATMA5A54020	AT5G58260	unknown protein	NADH dehydrogenase complex (plastoquinone) assembly	molecular function unknown	plastid	8.17539	10.0622	-1.88684	0	8.26793	8.24246	0.0254726	1	8.08828	10.1293	-2.041	0
CATMA1C71117	AT1G09310	unknown protein	biological process unknown	molecular function unknown	No targeting	11.1726	13.4538	-2.28128	0	11.8518	11.6129	0.238815	1	11.1344	13.174	-2.03959	0
CATMA3A52800	AT3G59780	unknown protein	biological process unknown	molecular function unknown	No targeting	9.16152	11.1764	-2.01487	0	9.05321	9.33834	-0.285132	1	8.72259	10.762	-2.03939	0
CATMA4A32260	AT4G30650	hydrophobic protein, putative / low temperature and salt responsive protein, putative	response to cold	ATP binding	endo. retic.	9.23196	11.8197	-2.58776	0	9.57957	9.40421	0.175355	1	9.10067	11.1289	-2.02825	0
CATMA1A57930	AT1G68560	ATXYL1/XYL1 (ALPHA-XYLOSIDASE 1); alpha-N-arabinofuranosidase/ hydrolase, hydrolyzing O-glycosyl compounds / xylan 1,4-beta-xylosidase	carbohydrate metabolic process	hydrolase activity, hydrolyzing O-glycosyl compounds	endo. retic.	8.4092	10.4848	-2.07555	0	8.54364	8.50335	0.0402913	1	8.12793	10.15	-2.02208	0
CATMA5C64419	AT5G24490	30S ribosomal protein, putative	translation	structural constituent of ribosome	plastid	8.55516	10.6017	-2.0465	0	8.73611	8.75897	-0.0228632	1	8.65746	10.678	-2.0205	0
CATMA3A47000	AT3G54050	fructose-1,6-bisphosphatase, putative / D-fructose-1,6-bisphosphate 1-phosphohydrolase, putative / FBPase, putative	carbohydrate metabolic process	fructose-bisphosphatase activity	plastid	9.20511	11.2236	-2.01844	0	9.70528	9.63431	0.0709686	1	9.1563	11.1625	-2.00622	0
CATMA3A13520	AT3G14240	subtilase family protein	proteolysis	subtilase activity	endo. retic.	8.54556	10.5942	-2.04868	0	8.32874	8.54322	-0.214477	1	8.42604	10.4245	-1.9985	0
CATMA_GFT_00915	AT2G35860	beta-Ig-H3 domain-containing protein / fasciclin domain-containing protein	cell adhesion	DNA binding	endo. retic.	7.50722	9.6207	-2.11348	0	7.68471	7.8256	-0.140887	1	7.3658	9.36369	-1.99788	0
CATMA4A40195	AT4G38770	PRP4 (PROLINE-RICH PROTEIN 4)			endo. retic.	7.28812	9.49784	-2.20972	0	7.80539	7.28127	0.524115	1	7.66481	9.65799	-1.99318	0
CATMA3A23770	AT3G23810	SAHH2 (S-ADENOSYL-L-HOMOCYSTEINE (SAH) HYDROLASE 2); adenosylhomocysteinase	one-carbon compound metabolic process	catalytic activity	No targeting	10.4604	12.6386	-2.17819	0	10.8816	10.6815	0.200109	1	10.2158	12.2085	-1.9927	0
CATMA4A00430	AT4G00360	CYP86A2 (ABERRANT INDUCTION OF TYPE THREE GENES 1); oxygen binding	electron transport	monooxygenase activity	endo. retic.	8.51726	10.3732	-1.85594	0	8.38041	8.45504	-0.0746274	1	8.19941	10.1836	-1.98419	0
CATMA1A34330	AT1G36230	unknown protein	biological process unknown	molecular function unknown	No targeting	8.14711	10.296	-2.14891	0	8.03864	8.2231	-0.184461	1	7.96184	9.93736	-1.97552	0
CATMA1A31300	AT1G32990	PRPL11 (PLASTID RIBOSOMAL PROTEIN L11); structural constituent of ribosome	translation	structural constituent of ribosome	plastid	9.76539	11.8753	-2.10996	0	9.8451	9.89309	-0.0479901	1	9.53564	11.5109	-1.97529	0
CATMA3C57726	AT3G52840	beta-galactosidase, putative / lactase, putative	carbohydrate metabolic process	catalytic activity	endo. retic.	9.06815	10.9548	-1.88669	0	9.34326	9.52856	-0.1853	1	8.84802	10.8226	-1.97459	0
CATMA1A34070						6.90524	9.08464	-2.1794	0	6.94083	6.88316	0.0576642	1	6.8868	8.84917	-1.96238	0
CATMA1A40530	AT1G49410	TOM6 (TRANSLOCASE OF THE OUTER MITOCHONDRIAL MEMBRANE 6)	biological process unknown	molecular function unknown	No targeting	9.03923	11.178	-2.13876	0	9.36034	9.33822	0.0221181	1	8.80622	10.7657	-1.95945	0
CATMA4A28100	AT4G26530	fructose-bisphosphate aldolase	glycolysis	catalytic activity	No targeting	11.2003	12.848	-1.64777	0	11.1643	11.273	-0.108665	1	10.7129	12.672	-1.95913	0
CATMA1A39430	AT1G48350	ribosomal protein L18 family protein	translation	structural constituent of ribosome	plastid	8.35946	10.4624	-2.10294	0	8.68891	8.51404	0.174872	1	8.40399	10.3607	-1.95668	0
CATMA1A02490	AT1G03600	photosystem II family protein	biological process unknown	molecular function unknown	plastid	9.97446	11.9771	-2.00265	0	10.1237	10.2333	-0.109617	1	9.66476	11.6158	-1.95103	0
CATMA4A02840	AT4G02530	chloroplast thylakoid lumen protein	biological process unknown	molecular function unknown	plastid	8.08856	10.1544	-2.06587	0	8.46896	8.22645	0.242519	1	8.23112	10.1818	-1.95072	0
CATMA5A22090	AT5G24490	30S ribosomal protein, putative, unknown protein	translation	structural constituent of ribosome	plastid	9.31017	10.9144	-1.60421	0	9.23832	9.71854	-0.480217	1	8.5587	10.5054	-1.94669	0
CATMA3A10585	AT3G11630	2-cys peroxiredoxin, chloroplast (BAS1)	response to cold	antioxidant activity	plastid	9.89682	11.9309	-2.03411	0	10.1252	9.9841	0.141096	1	9.74578	11.6902	-1.9444	0
CATMA2C47652	AT2G38540	LP1 (nonspecific lipid transfer protein 1)	lipid transport	lipid binding	endo. retic.	10.5506	12.9099	-2.35933	0	10.9738	10.6983	0.275474	1	10.3949	12.3344	-1.93946	0
CATMA3A23380_N	AT3G23450	pseudogene				7.83752	9.50509	-1.66757	0	7.94492	8.05713	-0.112205	1	7.77096	9.70771	-1.93675	0
CATMA4C42557	AT4G30020	subtilase family protein	proteolysis	serine-type endopeptidase activity	endo. retic.	7.91444	9.7524	-1.83795	0	8.13666	8.23314	-0.0964769	1	7.72535	9.65599	-1.93065	0
CATMA3A41710	AT3G48720	transferase family protein	biological process unknown	transferase activity	No targeting	8.01792	9.99369	-1.97577	0	8.11593	8.09337	0.0225588	1	7.61911	9.54412	-1.92501	0
CATMA1A64040	AT1G74670	gibberellin-responsive protein, putative	response to gibberellin stimulus	molecular function unknown	endo. retic.	7.29	9.29468	-2.00468	0	7.14044	7.33054	-0.190102	1	7.10646	9.02916	-1.92271	0
CATMA1A45140	AT1G54035	pseudogene				8.29365	10.8927	-2.5991	0	8.963	8.47418	0.488819	1	8.5918	10.5073	-1.91547	0
CATMA3A42710	AT3G49670	BAM2 (big apical meristem 2); ATP binding / protein serine/threonine kinase	protein amino acid phosphorylation	protein kinase activity	endo. retic.	8.57985	10.4138	-1.83397	0	8.41969	8.60864	-0.188959	1	8.08075	9.99604	-1.91529	0
CATMA3A12620	AT3G13470	chaperonin, putative	protein folding	protein binding	plastid	7.68374	9.70448	-2.02074	0	7.76406	7.72878	0.0352873	1	7.34545	9.25931	-1.91386	0
CATMA1C71451	AT1G29390	COR314-TM2 (cold regulated 314 thylakoid membrane 2)	response to stress	molecular function unknown	plastid	8.30564	10.248	-1.94236	0	8.61991	8.5992	0.0207047	1	8.05955	9.97319	-1.91364	0
CATMA4A40735	AT4G39330	mannitol dehydrogenase, putative	metabolic process	catalytic activity	No targeting	6.96677	9.26518	-2.2984	0	6.89436	6.83913	0.0552283	1	6.88211	8.79539	-1.91328	0
CATMA4A36120	AT4G34290	SWIB complex BAF60b domain-containing protein	biological process unknown	molecular function unknown	plastid	8.4156	10.4164	-2.00081	0	8.332	8.48301	-0.151009	1	8.19422	10.1036	-1.90941	0
CATMA4A26770	AT4G25080	CHLM (MAGNESIUM-PROTOPORPHYRIN IX METHYLTRANSFERASE)	photosynthesis	magnesium protoporphyrin IX methyltransferase activity	plastid	10.3958	12.3288	-1.93292	0	10.4892	10.5292	-0.0399822	1	10.2268	12.1353	-1.90849	0
CATMA4A36827	AT4G35100	PIP3 (PLASMA MEMBRANE INTRINSIC PROTEIN 3); water channel	transport	transporter activity	No targeting	8.08597	10.1654	-2.07944	0	8.04296	8.06549	-0.0225217	1	7.77224	9.68007	-1.90783	0
CATMA4C42782	No Gene					7.9632	9.85395	-1.89074	0	8.26085	8.3425	-0.0816471	1	7.7508	9.65674	-1.90594	0
CATMA5A34820	AT5G39210	CRR7 (CHLORORESPIRATORY REDUCTION 7)	biological process unknown	molecular function unknown	No targeting	7.96896	9.84981	-1.88085	0	7.55484	7.76378	-0.208938	1	7.78647	9.69228	-1.90582	0
CATMA1A55710	AT1G66430	pfkB-type carbohydrate kinase family protein	sucrose biosynthetic process	ribokinase activity	plastid	8.35312	10.4769	-2.12373	0	8.28945	8.28877	0.000684294	1	8.20476	10.1085	-1.90376	0
CATMA5A11030	AT5G12250	TUB6 (BETA-6 TUBULIN)	microtubule-based process	GTPase activity	No targeting	9.40022	11.2643	-1.86408	0	9.56076	9.62565	-0.0648967	1	9.05956	10.9628	-1.90328	0
CATMA1A00590	AT1G01610	ATGPAT4/GPAT4 (GLYCEROL-3-PHOSPHATE ACYLTRANSFERASE 4); 1-acylglycerol-3-phosphate O-acyltransferase/ acyltransferase	metabolic process	1-acylglycerol-3-phosphate O-acyltransferase activity	No targeting	8.2504	10.2231	-1.97268	0	8.4479	8.43487	0.0130327	1	7.88803	9.78922	-1.90119	0
CATMA4A13020	AT4G12880	plastocyanin-like domain-containing protein	electron transport	copper ion binding	endo. retic.	8.54287	10.4874	-1.94451	0	8.56273	8.52714	0.0355899	1	8.29011	10.1859	-1.89583	0
CATMA4A19530	AT4G18440	adenylosuccinate lyase, putative / adenylosuccinase, putative	purine base biosynthetic process	catalytic activity	plastid	9.07123	10.859	-1.78776	0	8.87109	9.05309	-0.182	1	8.6558	10.5496	-1.89384	0
CATMA3A13480	AT3G14210	ESM1 (EPITHIOSPECIFIER MODIFIER 1); carboxylic ester hydrolase	lipid metabolic process	carboxylesterase activity	endo. retic.	7.70106	10.1636	-2.46249	0	8.31107	7.84179	0.469288	1	8.09198	9.97669	-1.8847	0
CATMA3A00420	AT3G01440	oxygen evolving enhancer 3 (PsbQ) family protein	photosynthesis	calcium ion binding	plastid	7.29375	9.287	-1.99325	0	7.15697	7.12489	0.0320878	1	7.17863	9.05846	-1.87983	0
CATMA1A42490	AT1G51402	unknown protein, photosystem II 5 kD protein	tryptophan biosynthetic process	anthranilate phosphoribosyltransferase activity	endo. retic.	9.64516	11.4346	-1.78941	0	9.62185	9.81735	-0.195507	1	9.38321	11.263	-1.87981	0
CATMA3A07290	AT3G08030	unknown protein	biological process unknown	molecular function unknown	endo. retic.	8.75543	10.9392	-2.18375	0	8.9979	8.88633	0.111574	1	8.71261	10.5907	-1.87814	0
CATMA1A67920_N	AT1G78820	curculin-like (mannose-binding) lectin family protein / PAN domain-containing protein	biological process unknown	sugar binding	endo. retic.	8.4376	10.5197	-2.0821	0	8.96616	8.90513	0.0610303	1	8.59535	10.4715	-1.87615	0
CATMA3A55020	AT3G61870	unknown protein	biological process unknown	molecular function unknown	plastid	10.1826	12.0697	-1.88704	0	10.2807	10.2485	0.0322141	1	9.90476	11.7796	-1.87484	0
CATMA4A31560	AT4G29905	unknown protein	carbohydrate metabolic process	catalytic activity	No targeting	9.11602	11.0417	-1.92569	0	8.63515	8.87951	-0.244365	1	8.79721	10.6701	-1.87293	0
CATMA1C71700	AT1G48600	phosphoethanolamine N-methyltransferase 2, putative (NMT2), unknown protein	metabolic process	phosphoethanolamine N-methyltransferase activity	No targeting	7.91707	9.81756	-1.90049	0	8.24561	8.44637	-0.200762	1	7.84865	9.72117	-1.87252	0
CATMA3A54250	AT3G61080	fructosamine kinase family protein	biological process unknown	kinase activity	No targeting	8.1795	9.94788	-1.76837	0	8.0895	8.33434	-0.244836	1	7.96381	9.83424	-1.87043	0
CATMA3A56380	AT3G63190	ribosome recycling factor, chloroplast, putative / ribosome releasing factor, chloroplast, putative	translation	molecular function unknown	plastid	9.20102	11.0694	-1.86838	0	8.91546	9.16408	-0.248619	1	8.73124	10.6016	-1.87032	0
CATMA5C64697	AT5G42070	unknown protein	biological process unknown	molecular function unknown	plastid	8.85702	11.0445	-2.18747	0	9.18851	9.10288	0.0856336	1	9.07691	10.9434	-1.86651	0
CATMA1C71231	AT1G15980	unknown protein	DNA repair	catalytic activity	plastid	8.4743	10.5895	-2.11517	0	9.02226	8.80472	0.217538	1	8.30644	10.1595	-1.85307	0
CATMA5C64479	AT5G27290	unknown protein	biological process unknown	molecular function unknown	No targeting	8.0186	9.96406	-1.94546	0	8.14224	8.26414	-0.121909	1	8.08527	9.93814	-1.85288	0
CATMA1A19670	AT1E21210	EUGENE prediction				8.26167	10.3765	-2.11488	0	8.48537	8.2688	0.216564	1	8.33158	10.1829	-1.85127	0
CATMA5A50147	AT5G54270	LHCB3 (LIGHT-HARVESTING CHLOROPHYLL BINDING PROTEIN 3)	photosynthesis, light harvesting	protein serine/threonine phosphatase activity	plastid	9.71638	12.0431	-2.32673	0	10.0927	9.84083	0.251849	1	9.6734	11.5229	-1.84953	0
CATMA5A15960	AT5G17670	unknown protein	GPI anchor metabolic process	hydrolase activity, acting on ester bonds	plastid	9.21045	11.1099	-1.89945	0	9.2236	9.39282	-0.169219	1	8.83044	10.6764	-1.84599	0
CATMA1A19955	AT1G20900	ESC (ESCAROLA)	biological process unknown	molecular function unknown	No targeting	8.64984	10.8574	-2.20753	0	8.8719	8.62774	0.244164	1	8.68135	10.5242	-1.84287	0
CATMA5A41930	AT5G45930	CHLI2; magnesium chelatase, ATNUDT11 (Arabidopsis thaliana Nudix hydrolase homolog 11); hydrolase	porphyrin biosynthetic process	nucleotide binding	plastid	7.85592	9.81659	-1.96067	0	7.77517	7.80406	-0.0288976	1	7.70944	9.55182	-1.84238	0
CATMA1A64335	AT1G74970	RPS9 (RIBOSOMAL PROTEIN S9); structural constituent of ribosome	translation	structural constituent of ribosome	plastid	8.52509	10.4495	-1.92438	0	8.26185	8.42112	-0.159271	1	8.36372	10.2047	-1.84102	0
CATMA5A49390	AT5G53490	thylakoid lumenal 17.4 kDa protein, chloroplast	biological process unknown	molecular function unknown	plastid	9.66423	11.5762	-1.912	0	9.93995	9.98762	-0.0476655	1	9.34336	11.1789	-1.83553	0
CATMA1A12640	AT1G13650	unknown protein	biological process unknown	molecular function unknown	nucleus	6.66038	8.30015	-1.63977	0	6.7762	6.68266	0.0935407	1	6.54479	8.37776	-1.83297	0
CATMA1A03107	AT1G04250	AXR3 (AUXIN RESISTANT 3); transcription factor	regulation of transcription	transcription factor activity	No targeting	7.20254	9.03644	-1.8339	0	7.30517	7.25049	0.0546785	1	7.09401	8.9247	-1.83069	0
CATMA5A04920	AT5G05740	peptidase M50 family protein / sterol-regulatory element binding protein (SREBP) site 2 protease family protein	proteolysis	metalloendopeptidase activity	plastid	7.68573	9.91563	-2.22989	0	8.02784	7.95608	0.0717594	1	7.64107	9.4669	-1.82583	0
CATMA5A00030	AT5G01015	unknown protein	biological process unknown	molecular function unknown	endo. retic.	6.79084	8.80762	-2.01678	0	6.68334	6.83077	-0.147427	1	6.5919	8.41589	-1.82398	0
CATMA4A29890	AT4G28250	ATEXPB3 (ARABIDOPSIS THALIANA EXPANSIN B3)	cellulose and pectin-containing cell wall organization and biogenesis	molecular function unknown	endo. retic.	7.62022	9.32828	-1.70806	0	7.54746	7.55474	-0.00727632	1	7.46469	9.28686	-1.82217	0
CATMA3A56330	AT3G63140	mRNA-binding protein, putative	metabolic process	mRNA binding	plastid	10.2871	12.3315	-2.0444	0	10.5518	10.514	0.0377817	1	9.89306	11.7108	-1.81772	0
CATMA3A00470	AT3G01480	peptidyl-prolyl cis-trans isomerase, putative / cyclophilin, putative / rotamase, putative	protein folding	peptidyl-prolyl cis-trans isomerase activity	plastid	9.52464	11.2186	-1.69394	0	9.38644	9.56525	-0.178805	1	8.86074	10.6773	-1.81655	0
CATMA3A06210	AT3G07010	pectate lyase family protein	biological process unknown	lyase activity	endo. retic.	8.16135	10.2456	-2.08426	0	7.7634	7.99344	-0.230047	1	7.82304	9.63838	-1.81534	0
CATMA1A04040	AT1G05190	EMB2394 (EMBRYO DEFECTIVE 2394); structural constituent of ribosome	translation	structural constituent of ribosome	plastid	9.57755	11.446	-1.86846	0	9.61894	9.67891	-0.0599711	1	9.33987	11.153	-1.81313	0
CATMA1A43660	AT1G52615	unknown protein	biological process unknown	molecular function unknown	No targeting	9.5031	11.4049	-1.90181	0	9.66676	9.7452	-0.0784468	1	9.3604	11.1731	-1.8127	0
CATMA_GFT_03360	AT5G47330	palmitoyl protein thioesterase family protein	protein modification process	palmitoyl-(protein) hydrolase activity	endo. retic.	7.10313	8.87422	-1.7711	0	7.32563	7.41269	-0.0870638	1	7.12955	8.94205	-1.81249	0
CATMA1A58990	AT1G69680	unknown protein	biological process unknown	molecular function unknown	No targeting	8.92099	10.6264	-1.70541	0	8.88541	9.11121	-0.225805	1	8.64499	10.457	-1.81202	0
CATMA4A39440	AT4G37925	NDH-M (SUBUNIT NDH-M OF NAD(P)H:PLASTOQUINONE DEHYDROGENASE COMPLEX)	regulation of transcription, DNA-dependent	DNA binding	mitochondria	8.77764	10.524	-1.74641	0	8.74303	8.68442	0.0586104	1	8.61691	10.4264	-1.80949	0
CATMA3A46850	AT3G53900	uracil phosphoribosyltransferase, putative / UMP pyrophosphorylase, putative / UPRTase, putative	uracil salvage	uracil phosphoribosyltransferase activity	No targeting	7.04066	8.70506	-1.6644	0	6.92919	7.01001	-0.0808183	1	6.85545	8.66391	-1.80847	0
CATMA5A54060	AT5G58310	hydrolase, alpha/beta fold family protein	biological process unknown	hydrolase activity	No targeting	6.78305	8.47462	-1.69157	0	6.74997	6.66671	0.0832601	1	6.66303	8.47129	-1.80826	0
CATMA3A18530	AT3G18890	catalytic/ coenzyme binding	metabolic process	catalytic activity	plastid	7.67196	9.69068	-2.01872	0	7.82366	7.4203	0.403357	1	7.59758	9.40277	-1.80519	0
CATMA5A01840	AT5G02760	protein phosphatase 2C family protein / PP2C family protein	biological process unknown	catalytic activity	mitochondria	7.01408	8.85265	-1.83857	0	6.84841	6.90493	-0.0565153	1	6.75123	8.55557	-1.80434	0
CATMA2A36435	AT2G38140	PSRP4 (PLASTID-SPECIFIC RIBOSOMAL PROTEIN 4); structural constituent of ribosome	translation	structural constituent of ribosome	plastid	8.66425	10.5104	-1.84618	0	8.53643	8.90047	-0.364042	1	8.24881	10.0494	-1.80055	0
CATMA5C65036	AT5G59320	LTP3 (LIPID TRANSFER PROTEIN 3); lipid binding	lipid transport	lipid binding	endo. retic.	6.96277	8.88912	-1.92635	0	7.33688	6.85563	0.481254	1	7.16379	8.96383	-1.80004	0
CATMA3C57555	AT3G44790	meprin and TRAF homology domain-containing protein / MATH domain-containing protein	biological process unknown	molecular function unknown	No targeting	7.45043	8.89619	-1.44576	0	7.47133	7.78935	-0.318016	1	7.28013	9.07972	-1.79959	0
CATMA3A48330	AT3G55330	photosystem II reaction center PsbP family protein	photosynthesis	calcium ion binding	plastid	8.72878	10.5542	-1.82545	0	8.72578	8.68998	0.035803	1	8.39406	10.1932	-1.79917	0
CATMA3A06560	AT3G07320	glycosyl hydrolase family 17 protein	carbohydrate metabolic process	catalytic activity	endo. retic.	7.78038	9.75099	-1.97062	0	7.77371	7.82051	-0.046804	1	7.56222	9.36009	-1.79787	0
CATMA1C71081	AT1G07440	oxidoreductase	metabolic process	catalytic activity	No targeting	7.9478	9.54172	-1.59392	0	8.46505	8.50511	-0.0400529	1	8.0745	9.87216	-1.79766	0
CATMA2C47739	AT2G43560	immunophilin / FKBP-type peptidyl-prolyl cis-trans isomerase family protein	protein folding	peptidyl-prolyl cis-trans isomerase activity	plastid	8.3225	10.0135	-1.69104	0	8.54392	8.63929	-0.0953739	1	8.24343	10.0388	-1.79537	0
CATMA4C42556	AT4G29905	unknown protein	lipid biosynthetic process	catalytic activity	No targeting	8.0224	9.84313	-1.82073	0	8.4004	8.56984	-0.169438	1	7.75181	9.54603	-1.79422	0
CATMA5A58780	AT5G63180	pectate lyase family protein	biological process unknown	lyase activity	plastid	7.53799	9.36996	-1.83196	0	7.6961	7.69869	-0.00259338	1	7.31805	9.10905	-1.79099	0
CATMA5A07300	AT5G08050	unknown protein	biological process unknown	molecular function unknown	plastid	8.91	10.9824	-2.07243	0	8.79546	8.82092	-0.0254603	1	8.83159	10.6224	-1.79078	0
CATMA2A41980_N	AT2G43560	immunophilin / FKBP-type peptidyl-prolyl cis-trans isomerase family protein	protein folding	peptidyl-prolyl cis-trans isomerase activity	plastid	8.55086	10.2572	-1.70638	0	8.74019	8.82347	-0.0832835	1	8.20266	9.99044	-1.78778	0
CATMA2A29940	AT2G31725	unknown protein	biological process unknown	molecular function unknown	No targeting	8.73993	10.6235	-1.88357	0	8.83774	9.00395	-0.166208	1	8.44574	10.2333	-1.78751	0
CATMA1A68110	AT1G78995	unknown protein	biological process unknown	molecular function unknown	mitochondria	8.66771	10.4864	-1.81873	0	8.54011	8.59333	-0.0532188	1	8.46068	10.2469	-1.78626	0
CATMA2A37740	AT2G39480	PGP6; ATPase, coupled to transmembrane movement of substances, calcium ion binding	transport	nucleotide binding	No targeting	9.92514	11.6432	-1.71803	0	9.7044	9.8448	-0.140407	1	9.5734	11.3595	-1.78609	0
CATMA4A30720	AT4G29060	EMB2726 (EMBRYO DEFECTIVE 2726); translation elongation factor	translational elongation	RNA binding	plastid	9.14602	10.9362	-1.79015	0	9.19889	9.43637	-0.237482	1	8.83627	10.6217	-1.78543	0
CATMA3A48610	AT3G55630	ATDFD (A. THALIANA DHFS-FPGS HOMOLOG D); tetrahydrofolylpolyglutamate synthase	one-carbon compound metabolic process	tetrahydrofolylpolyglutamate synthase activity	No targeting	8.0093	9.60429	-1.59498	0	7.87627	8.25897	-0.382701	1	7.6945	9.47942	-1.78492	0
CATMA1A46180	AT1G55152	unknown protein	biological process unknown	molecular function unknown	plastid	9.5099	11.2714	-1.76147	0	9.73462	9.71353	0.0210877	1	9.28434	11.0628	-1.77846	0
CATMA4A28090	AT4G26520	fructose-bisphosphate aldolase, cytoplasmic	glycolysis	catalytic activity	No targeting	8.35205	9.99518	-1.64313	0	8.18084	8.3796	-0.198761	1	7.99698	9.77369	-1.77671	0
CATMA1A07480	AT1G08520	CHLD/PDE166 (PIGMENT DEFECTIVE 166); ATP binding / magnesium chelatase/ nucleoside-triphosphatase/ nucleotide binding	photosynthesis	nucleotide binding	plastid	8.99753	10.9594	-1.96185	0	9.02276	9.08542	-0.0626593	1	8.70744	10.4728	-1.76533	0
CATMA5C65153	AT5G66570	PSBO-1 (OXYGEN-EVOLVING ENHANCER 33)	photoinhibition	calcium ion binding	plastid	8.32546	10.7952	-2.46978	0	9.04433	8.71536	0.32897	1	8.83079	10.5942	-1.76341	0
CATMA1C71632	AT1G45201	triacylglycerol lipase	lipid metabolic process	triacylglycerol lipase activity	plastid	7.94131	9.55847	-1.61715	0	8.24194	8.24621	-0.00426475	1	7.79218	9.55064	-1.75846	0
CATMA1A22680	AT1G23800	ALDH2B7 (Aldehyde dehydrogenase 2B7); 3-chloroallyl aldehyde dehydrogenase/ aldehyde dehydrogenase (NAD)	metabolic process	3-chloroallyl aldehyde dehydrogenase activity	mitochondria	6.8783	9.0341	-2.15581	0	6.71346	6.61998	0.093487	1	6.66145	8.41701	-1.75556	0
CATMA2A26390	AT2G28000	CPN60A (chloroplast / 60 kDa chaperonin alpha subunit); ATP binding / protein binding / unfolded protein binding	protein folding	protein binding	plastid	7.49577	10.0003	-2.50454	0	7.90422	7.47849	0.425728	1	7.68008	9.43317	-1.7531	0
CATMA2C47073	AT2G05070	LHCB2.2 (Photosystem II light harvesting complex gene 2.2); chlorophyll binding	photosynthesis, light harvesting	chlorophyll binding	plastid	8.88658	10.441	-1.55442	0	9.41231	9.52714	-0.114828	1	8.84689	10.5962	-1.74927	0
CATMA3A14940	AT3G15520	peptidyl-prolyl cis-trans isomerase TLP38, chloroplast / thylakoid lumen PPIase of 38 kDa / cyclophilin / rotamase	protein folding	peptidyl-prolyl cis-trans isomerase activity	plastid	7.35686	9.27874	-1.92188	0	7.2329	7.40059	-0.167693	1	7.20241	8.95008	-1.74767	0
CATMA4A26450	AT4G24750	unknown protein	biological process unknown	molecular function unknown	plastid	7.91728	9.57952	-1.66223	0	7.83266	7.98153	-0.148869	1	7.65418	9.40074	-1.74656	0
CATMA3A04940	AT3G05910	pectinacetylesterase, putative	biological process unknown	carboxylesterase activity	endo. retic.	8.42219	9.9904	-1.56821	0	8.48842	8.58481	-0.0963993	1	8.17852	9.92479	-1.74627	0
CATMA3A08400	AT3G09540	pectate lyase family protein	N-terminal protein myristoylation	lyase activity	No targeting	7.40056	9.10571	-1.70516	0	7.3963	7.31691	0.0793867	1	7.36071	9.10558	-1.74487	0
CATMA2A14830	AT2G15970	COR413-PM1 (cold regulated 413 plasma membrane 1)	biological process unknown	molecular function unknown	mitochondria	10.3306	12.5664	-2.23581	0	10.8913	10.4698	0.421434	1	10.5238	12.2668	-1.74302	0
CATMA5A58885	AT5G63310	NDPK2 (NUCLEOSIDE DIPHOSPHATE KINASE 2); ATP binding / nucleoside diphosphate kinase	GTP biosynthetic process	nucleoside diphosphate kinase activity	plastid	7.48552	9.53682	-2.05129	0	7.88028	7.65761	0.222672	1	7.56872	9.31174	-1.74301	0
CATMA2A20770	AT2G22230	beta-hydroxyacyl-ACP dehydratase, putative	fatty acid biosynthetic process	hydro-lyase activity	plastid	8.6113	10.3613	-1.74996	0	8.82417	8.76548	0.0586846	1	8.41453	10.157	-1.74242	0
CATMA5A41670	AT5G45680	FK506-binding protein 1 (FKBP13)	protein folding	peptidyl-prolyl cis-trans isomerase activity	plastid	7.71566	9.72296	-2.0073	0	8.08355	7.98267	0.10088	1	7.80379	9.54569	-1.7419	0
CATMA4C42521	AT4G27440	PORB (PROTOCHLOROPHYLLIDE OXIDOREDUCTASE B); oxidoreductase/ protochlorophyllide reductase	metabolic process	catalytic activity	plastid	11.0057	12.6894	-1.68371	0	11.5066	11.7391	-0.232503	1	10.7482	12.4877	-1.73949	0
CATMA1A15080	AT1G16080	unknown protein	histone deacetylation	histone deacetylase activity	plastid	8.94243	10.6317	-1.68923	0	8.98668	8.9796	0.00707648	1	8.48464	10.224	-1.73931	0
CATMA5A20605	AT5G23120	HCF136 (High chlorophyll fluorescence 136)	carbohydrate metabolic process	catalytic activity	plastid	8.83465	10.6677	-1.83303	0	9.14931	9.18744	-0.0381335	1	8.65318	10.3904	-1.73726	0
CATMA2A04765	AT2G05990	MOD1 (MOSAIC DEATH 1); enoyl-[acyl-carrier-protein] reductase (NADH)/ oxidoreductase	metabolic process	catalytic activity	plastid	7.60946	9.56228	-1.95282	0	7.34174	7.40697	-0.0652282	1	7.50691	9.24318	-1.73627	0
CATMA4A41195	AT4G39800	MI-1-P SYNTHASE (Myo-inositol-1-phosphate synthase); inositol-3-phosphate synthase	inositol biosynthetic process	catalytic activity	No targeting	9.78216	11.6836	-1.90149	0	9.93167	9.92493	0.00674142	1	9.68305	11.4178	-1.73471	0
CATMA1A50850	AT1G61770	DNAJ heat shock N-terminal domain-containing protein	protein folding	heat shock protein binding	endo. retic.	7.39238	9.10342	-1.71104	0	7.45065	7.51854	-0.0678848	1	7.33823	9.07206	-1.73382	0
CATMA4D05141	AT4G37925	NDH-M (SUBUNIT NDH-M OF NAD(P)H:PLASTOQUINONE DEHYDROGENASE COMPLEX)	carbohydrate transport	nucleotide-sugar transmembrane transporter activity	mitochondria	8.12475	10.066	-1.94128	0	8.7973	8.65007	0.147228	1	8.33983	10.0732	-1.73342	0
CATMA1C71697	AT1G48330	unknown protein	biological process unknown	molecular function unknown	mitochondria	7.50629	9.28641	-1.78012	0	7.41919	7.67479	-0.255605	1	7.17939	8.91066	-1.73127	0
CATMA4A05940	AT4G05310	ubiquitin family protein	protein modification process	molecular function unknown	No targeting	9.3707	11.4016	-2.03091	0	9.68903	9.38445	0.304582	1	9.15665	10.8867	-1.73006	0
CATMA1C71177	AT1G12900	GAPA-2	glucose metabolic process	catalytic activity	plastid	9.70457	11.3303	-1.62577	0	10.3753	10.4099	-0.0345533	1	9.57065	11.3001	-1.7294	0
CATMA2A44370	AT2G45970	CYP86A8 (LACERATA); fatty acid (omega-1)-hydroxylase/ oxygen binding	electron transport	monooxygenase activity	endo. retic.	7.53957	9.5112	-1.97164	0	7.65977	7.65818	0.00158729	1	7.31606	9.04462	-1.72856	0
CATMA4A01315	AT4G01150	unknown protein	biological process unknown	molecular function unknown	plastid	9.18977	11.0347	-1.84488	0	9.55631	9.46441	0.0919006	1	9.08065	10.8079	-1.72725	0
CATMA5A23220	AT5G25460	unknown protein	biological process unknown	molecular function unknown	endo. retic.	7.91389	9.82286	-1.90898	0	8.07907	8.16208	-0.08301	1	7.78751	9.51287	-1.72536	0
CATMA1A08175_N	AT1G09340	catalytic/ coenzyme binding	circadian rhythm	catalytic activity	No targeting	8.88711	10.7763	-1.88915	0	9.44448	9.46396	-0.0194734	1	8.80509	10.5301	-1.72502	0
CATMA2A28010	AT2G29630	Encodes ThiC involved in thiamine biosynthesis. Translation of ThiC is regulated by a riboswitch in the 3p of untranslated region of the messenger RNA.	thiamin biosynthetic process	catalytic activity	plastid	10.571	12.595	-2.02399	0	10.6719	10.5358	0.136101	1	10.4098	12.1343	-1.72447	0
CATMA1A11900	AT1G12900	GAPA-2	glucose metabolic process	catalytic activity	plastid	10.3155	12.0845	-1.76903	0	8.53131	8.73497	-0.203664	1	10.1251	11.8473	-1.7222	0
CATMA2A31610	AT2G33450	50S ribosomal protein L28, chloroplast (CL28)	translation	structural constituent of ribosome	plastid	10.1583	12.0726	-1.9143	0	10.1201	10.2254	-0.105376	1	9.78412	11.5043	-1.7202	0
CATMA3A45773	AT3G52840	beta-galactosidase, putative / lactase, putative	carbohydrate metabolic process	catalytic activity	endo. retic.	8.06727	9.9333	-1.86603	0	8.11434	8.24916	-0.13482	1	7.82626	9.54011	-1.71386	0
CATMA5A21860	AT5G24300	SSI (STARCH SYNTHASE I); transferase, transferring glycosyl groups	biosynthetic process	starch synthase activity	plastid	8.42066	10.0673	-1.64666	0	8.59768	8.65401	-0.0563257	1	8.10567	9.81776	-1.71209	0
CATMA5A53915	AT5G58140	PHOT2 (NON PHOTOTROPIC HYPOCOTYL 1-LIKE); kinase, leucine-rich repeat transmembrane protein kinase, putative	two-component signal transduction system (phosphorelay)	two-component sensor activity	No targeting	9.11651	10.8461	-1.72955	0	9.26713	9.32341	-0.0562824	1	8.51105	10.2229	-1.71188	0
CATMA1A53640	AT1G64355	unknown protein	biological process unknown	molecular function unknown	plastid	8.77294	10.838	-2.06505	0	9.2364	8.89117	0.345235	1	8.92447	10.6287	-1.70424	0
CATMA1A27020	AT1G29050	unknown protein	biological process unknown	molecular function unknown	endo. retic.	8.16601	9.83543	-1.66942	0	8.27977	8.30954	-0.0297695	1	7.87134	9.57537	-1.70402	0
CATMA2A38090	AT2G39850	subtilase	proteolysis	subtilase activity	endo. retic.	7.29697	9.00973	-1.71276	0	7.0894	7.08563	0.00377425	1	7.1437	8.84328	-1.69958	0
CATMA5A24060	AT5G26570	PWD (PHOSPHOGLUCAN WATER DIKINASE); catalytic	carbohydrate metabolic process	catalytic activity	plastid	8.97245	10.7618	-1.78936	0	9.10283	9.27801	-0.175183	1	8.74054	10.4362	-1.69566	0
CATMA2A10900	AT2E07770	EUGENE prediction				8.46682	10.5655	-2.09871	0	8.64386	8.51429	0.129575	1	8.5581	10.2517	-1.69356	0
CATMA1A30040	AT1G31810	actin binding	cellular component organization and biogenesis	actin binding	No targeting	10.272	12.2302	-1.95816	0	10.8698	10.7119	0.157945	1	10.1834	11.8764	-1.69302	0
CATMA3A07765	AT3G08940	LHCB4.2 (LIGHT HARVESTING COMPLEX PSII)	photosynthesis, light harvesting	chlorophyll binding	plastid	10.0597	12.003	-1.94336	0	10.5564	10.5352	0.0212311	1	10.0407	11.7319	-1.69128	0
CATMA1A26130	AT1G27950	lipid transfer protein-related	lipid transport	molecular function unknown	endo. retic.	7.60856	9.75155	-2.14299	0	7.73711	7.55009	0.18702	1	7.86917	9.55993	-1.69076	0
CATMA5A45660	AT5G49730	ATFRO6/FRO6 (FERRIC REDUCTION OXIDASE 6); ferric-chelate reductase/ oxidoreductase	electron transport	ferric-chelate reductase activity	plastid	8.79995	10.2212	-1.4212	0	8.55717	8.83602	-0.278856	1	8.27285	9.96118	-1.68834	0
CATMA5C65124	AT5G64770	unknown protein	biological process unknown	molecular function unknown	endo. retic.	7.86073	9.60028	-1.73955	0	8.25692	8.30361	-0.0466831	1	7.70616	9.39343	-1.68727	0
CATMA1A59560	AT1G70280	NHL repeat-containing protein	potassium ion transport	potassium ion transmembrane transporter activity	No targeting	7.83872	9.65286	-1.81413	0	7.73172	7.81579	-0.0840661	1	7.66592	9.35128	-1.68536	0
CATMA5A01195	AT5G02130	NDP1 (RANDOM POTATO CDNA CLONE); binding, OHP (ONE HELIX PROTEIN)	biological process unknown	binding	mitochondria	9.15043	11.0945	-1.94408	0	9.07242	8.95991	0.11251	1	9.18797	10.8714	-1.68347	0
CATMA4A29015	AT4G27440	PORB (PROTOCHLOROPHYLLIDE OXIDOREDUCTASE B); oxidoreductase/ protochlorophyllide reductase	metabolic process	catalytic activity	plastid	11.1229	12.9786	-1.85572	0	11.2989	11.3118	-0.0128885	1	10.872	12.5554	-1.68342	0
CATMA1A11780	AT1G12800	S1 RNA-binding domain-containing protein	biological process unknown	RNA binding	plastid	9.57858	11.3896	-1.81099	0	7.92563	8.34078	-0.415155	1	9.21535	10.8944	-1.67907	0
CATMA5C64254	AT5G15970	KIN2 (COLD-RESPONSIVE 6.6)	response to salt stress	catalytic activity	No targeting	11.7085	13.9481	-2.23961	0	12.7273	12.5843	0.142998	1	11.9785	13.6573	-1.67873	0
CATMA3A45070	AT3G52150	RNA binding	biological process unknown	nucleotide binding	plastid	7.60823	9.55787	-1.94964	0	7.92165	7.74199	0.179663	1	7.71276	9.39118	-1.67843	0
CATMA4A27910	AT4G26370	antitermination NusB domain-containing protein	regulation of transcription, DNA-dependent	RNA binding	plastid	7.66373	9.25423	-1.5905	0	7.56953	7.65157	-0.0820399	1	7.49648	9.1716	-1.67512	0
CATMA5A15740	AT5G17460	unknown protein	response to salt stress	molecular function unknown	mitochondria	7.42725	9.33433	-1.90709	0	7.57116	7.4937	0.0774637	1	7.40341	9.07752	-1.6741	0
CATMA1A00060	AT1G01080	33 kDa ribonucleoprotein, chloroplast, putative / RNA-binding protein cp33, putative	biological process unknown	nucleotide binding	plastid	8.35814	10.2831	-1.92494	0	8.59206	8.41662	0.175438	1	8.19783	9.86891	-1.67108	0
CATMA5A44970	AT5G49030	OVA2 (OVULE ABORTION 2); ATP binding / aminoacyl-tRNA ligase	translation	nucleotide binding	plastid	8.4442	10.2295	-1.78533	0	8.41753	8.70994	-0.292412	1	8.04193	9.71187	-1.66994	0
CATMA5A32030	AT5G36790	phosphoglycolate phosphatase, putative	metabolic process	catalytic activity	plastid	8.76173	10.6526	-1.89084	0	9.00722	8.83903	0.168184	1	8.55931	10.2275	-1.66816	0
CATMA4A22880	AT4G21280	PSBQ/PSBQ-1/PSBQA; calcium ion binding	response to light stimulus	calcium ion binding	plastid	9.6486	11.9475	-2.29888	0	10.2111	9.74503	0.466056	1	10.0585	11.7232	-1.66472	0
CATMA1A25720	AT1G27480	lecithin:cholesterol acyltransferase family protein / LACT family protein	lipid metabolic process	phosphatidylcholine-sterol O-acyltransferase activity	endo. retic.	7.88289	9.25814	-1.37525	0	7.88061	7.91677	-0.0361607	1	7.59601	9.2596	-1.66359	0
CATMA2A46370	AT2G47940	DEGP2 (DEGP PROTEASE 2); serine-type peptidase/ trypsin	proteolysis	catalytic activity	plastid	8.06755	10.1175	-2.04993	0	8.14807	8.23413	-0.0860675	1	7.80668	9.47004	-1.66336	0
CATMA1A06385	AT1G07320	RPL4 (ribosomal protein L4); structural constituent of ribosome	translation	structural constituent of ribosome	plastid	10.2997	11.8739	-1.57418	0	10.1505	10.2536	-0.103064	1	9.86616	11.5269	-1.6607	0
CATMA4A41065	AT4G39710	immunophilin, putative / FKBP-type peptidyl-prolyl cis-trans isomerase, putative	protein folding	peptidyl-prolyl cis-trans isomerase activity	plastid	7.46811	9.21369	-1.74558	0	7.44146	7.467	-0.0255429	1	7.38906	9.04751	-1.65844	0
CATMA3A43500	AT3G50440	hydrolase, unknown protein	cation transport	hydrolase activity	No targeting	7.97864	9.67479	-1.69616	0	8.13711	8.01685	0.120259	1	7.89911	9.55728	-1.65816	0
CATMA2A34640	AT2G36390	SBE2.1 (STARCH BRANCHING ENZYME 2.1); 1,4-alpha-glucan branching enzyme	carbohydrate metabolic process	catalytic activity	plastid	8.27174	10.088	-1.81625	0	8.32368	8.39485	-0.0711677	1	8.10454	9.76188	-1.65734	0
CATMA3A55720	AT3G62550	universal stress protein (USP) family protein	response to stress	molecular function unknown	No targeting	10.0607	11.7176	-1.65694	0	10.1432	10.3604	-0.217192	1	9.80148	11.4568	-1.65528	0
CATMA_GFT_03316	AT5G36700	phosphoglycolate phosphatase, putative, phosphoglycolate phosphatase, putative	metabolic process	catalytic activity	plastid	8.86839	10.8372	-1.96883	0	9.71601	9.35295	0.363067	1	9.00812	10.6611	-1.65303	0
CATMA1A51430	AT1G62310	transcription factor jumonji (jmjC) domain-containing protein	biological process unknown	transcription factor activity	plastid	7.25187	8.82165	-1.56978	0	7.28536	7.30108	-0.0157247	1	7.1408	8.79218	-1.65137	0
CATMA1A58493	AT1G69170	squamosa promoter-binding protein-like 6 (SPL6)	regulation of transcription	DNA binding	nucleus	8.041	9.70506	-1.66407	0	8.08276	8.14302	-0.0602607	1	7.80537	9.45459	-1.64922	0
CATMA4A40740	AT4G39330	mannitol dehydrogenase, putative, unknown protein	metabolic process	catalytic activity	No targeting	7.04145	8.65554	-1.61408	0	6.65953	6.96353	-0.304008	1	6.62859	8.27724	-1.64865	0
CATMA1A42160	AT1G51090	heavy-metal-associated domain-containing protein	metal ion transport	metal ion binding	No targeting	7.77896	9.62882	-1.84985	0	8.11148	7.81842	0.293059	1	7.91258	9.56063	-1.64806	0
CATMA2C47603	AT2G35370	GDCH (Glycine decarboxylase complex H)	glycine catabolic process	molecular function unknown	mitochondria	9.79079	11.8884	-2.09759	0	10.3757	10.1292	0.246453	1	10.0517	11.6983	-1.64653	0
CATMA4A36040	AT4G34220	leucine-rich repeat transmembrane protein kinase, putative	protein amino acid phosphorylation	protein kinase activity	endo. retic.	7.35331	8.76875	-1.41544	0	6.9937	7.18823	-0.194531	1	6.89779	8.54362	-1.64582	0
CATMA1A24090	AT1E25930	EUGENE prediction				7.18472	8.6552	-1.47048	0	6.94378	6.82643	0.117351	1	7.00346	8.64887	-1.6454	0
CATMA4A35220	AT4G33490	pepsin A	proteolysis	aspartic-type endopeptidase activity	endo. retic.	7.2889	8.93199	-1.64309	0	7.41505	7.26606	0.148987	1	7.09299	8.73828	-1.64529	0
CATMA2A41410	AT2G43010	PIF4 (PHYTOCHROME INTERACTING FACTOR 4); DNA binding / transcription factor	regulation of transcription	DNA binding	nucleus	7.4781	9.08473	-1.60663	0	7.67056	7.50005	0.170513	1	7.29044	8.9357	-1.64526	0
CATMA5A13515	AT5G15230	GASA4 (GAST1 PROTEIN HOMOLOG 4)	gibberellic acid mediated signaling	molecular function unknown	endo. retic.	8.50642	10.1997	-1.69324	0	8.21578	8.56224	-0.346458	1	7.992	9.63649	-1.64448	0
CATMA4A16730	AT4G15920	nodulin MtN3 family protein	biological process unknown	molecular function unknown	No targeting	8.35507	10.0497	-1.69467	0	8.43259	8.51839	-0.0857966	1	7.94772	9.59141	-1.64369	0
CATMA3A17460	AT3G18000	NMT1 (N-METHYLTRANSFERASE 1); phosphoethanolamine N-methyltransferase, unknown protein	metabolic process	phosphoethanolamine N-methyltransferase activity	No targeting	7.76117	9.85544	-2.09427	0	7.61068	7.75873	-0.148046	1	7.29252	8.93232	-1.63979	0
CATMA1A67530	AT1G78450	SOUL heme-binding family protein	biological process unknown	binding	endo. retic.	8.91261	10.4673	-1.55464	0	8.71682	8.73147	-0.0146489	1	8.78792	10.4267	-1.63881	0
CATMA4A18000	AT4G16980	arabinogalactan-protein family	biological process unknown	nutrient reservoir activity	endo. retic.	8.11977	10.0816	-1.96184	0	8.46035	8.14626	0.314095	1	8.28373	9.92228	-1.63856	0
CATMA4C42532	AT4G28080	binding	electron transport	binding	No targeting	7.56312	9.32674	-1.76363	0	7.89316	8.09612	-0.20296	1	7.60869	9.2459	-1.63721	0
CATMA3A48740	AT3G55760	unknown protein	biological process unknown	molecular function unknown	plastid	8.50311	10.3478	-1.84465	0	8.58896	8.5234	0.0655647	1	8.27774	9.91474	-1.63699	0
CATMA1C71459	AT1G29670	GDSL-motif lipase/hydrolase family protein	lipid metabolic process	carboxylesterase activity	endo. retic.	7.4086	9.06508	-1.65648	0	7.75952	7.68002	0.0795065	1	7.45442	9.0854	-1.63099	0
CATMA_GFT_03239	AT5G12960	unknown protein	biological process unknown	catalytic activity	endo. retic.	7.14531	8.76478	-1.61947	0	7.42196	7.46902	-0.0470576	1	7.22782	8.85867	-1.63085	0
CATMA5A59710	AT5G64240	latex-abundant family protein (AMC3) / caspase family protein, 2-nitropropane dioxygenase family / NPD family	proteolysis	caspase activity	mitochondria	9.35938	11.255	-1.89561	0	9.63348	9.50365	0.12983	1	9.31756	10.947	-1.62947	0
CATMA1A03260	AT1G04430	dehydration-responsive protein-related	biological process unknown	transcription factor activity	mitochondria	8.08853	9.9692	-1.88068	0	8.18986	8.17091	0.0189533	1	7.95148	9.5793	-1.62781	0
CATMA2A33270	AT2G35130	pentatricopeptide (PPR) repeat-containing protein	biological process unknown	monooxygenase activity	No targeting	7.13164	8.8579	-1.72626	0	7.01242	7.17821	-0.165788	1	6.95938	8.58703	-1.62764	0
CATMA2A32790	AT2G34680	AIR9 (Auxin-Induced in Root cultures 9); protein binding	ubiquitin-dependent protein catabolic process	protein binding	No targeting	7.69455	9.25047	-1.55591	0	7.36839	7.56717	-0.198774	1	7.23015	8.8563	-1.62615	0
CATMA4A25510	AT4G23670	major latex protein-related / MLP-related	defense response	molecular function unknown	No targeting	9.11983	10.7794	-1.65962	0	9.37305	9.38296	-0.00990793	1	8.91745	10.5424	-1.62499	0
CATMA3A36600	AT3G43720	lipid binding	lipid transport	lipid binding	endo. retic.	7.63256	9.62598	-1.99342	0	7.88579	7.54402	0.34177	1	7.39941	9.02228	-1.62287	0
CATMA3A29500	AT3G29330	unknown protein, glucan phosphorylase, putative	biological process unknown	nucleic acid binding	nucleus	8.84584	10.5838	-1.73793	0	8.76208	8.90076	-0.138681	1	8.54191	10.1647	-1.62281	0
CATMA3A48770	AT3G55800	SBPASE (sedoheptulose-bisphosphatase); phosphoric ester hydrolase	carbohydrate metabolic process	phosphoric ester hydrolase activity	plastid	10.5147	12.3241	-1.80936	0	10.7765	10.473	0.303558	1	10.4164	12.0359	-1.61951	0
CATMA1A60040	AT1G70770	unknown protein, inorganic carbon transport protein-related	protein amino acid phosphorylation	molecular function unknown	No targeting	8.85006	10.5993	-1.74923	0	8.68633	8.79531	-0.108978	1	8.56906	10.1867	-1.6176	0
CATMA3A52440	AT3G59400	GUN4 (Genomes uncoupled 4)	cell wall modification	enzyme inhibitor activity	plastid	8.86145	10.4723	-1.61087	0	8.89122	8.93869	-0.0474703	1	8.73581	10.3525	-1.6167	0
CATMA1A16860	AT1G17840	ABC transporter family protein, unknown protein	autophagy	nucleotide binding	No targeting	8.30868	10.1353	-1.82661	0	8.37577	8.30222	0.0735507	1	8.00523	9.62191	-1.61668	0
CATMA2A32000	AT2G33800	ribosomal protein S5 family protein	translation	RNA binding	plastid	8.1398	9.97363	-1.83383	0	8.12727	8.07551	0.0517575	1	7.81849	9.43485	-1.61636	0
CATMA2A35500	AT2G37220	29 kDa ribonucleoprotein, chloroplast, putative / RNA-binding protein cp29, putative	response to cold	nucleotide binding	plastid	8.15374	10.2492	-2.09542	0	8.68958	8.26211	0.427466	1	8.54343	10.1587	-1.61527	0
CATMA3A14550	AT3G15190	chloroplast 30S ribosomal protein S20, putative	translation	RNA binding	plastid	10.2324	12.2793	-2.04691	0	10.2098	10.1038	0.106087	1	10.2894	11.9039	-1.61448	0
CATMA3A06690	AT3G07460	unknown protein	biological process unknown	molecular function unknown	endo. retic.	8.65357	10.3734	-1.71984	0	8.75295	8.79675	-0.0438027	1	8.51532	10.1296	-1.61432	0
CATMA1A06120	AT1G07050	CONSTANS-like protein-related	biological process unknown	molecular function unknown	nucleus	7.73601	9.32754	-1.59153	0	7.53963	7.76657	-0.226938	1	7.42959	9.04361	-1.61402	0
CATMA1A20530	AT1G21480	exostosin family protein	biological process unknown	catalytic activity	plastid	8.9218	10.3884	-1.46663	0	9.18379	9.21235	-0.0285628	1	8.50197	10.1157	-1.61377	0
CATMA4A14810	AT4G14440	enoyl-CoA hydratase/isomerase family protein	metabolic process	catalytic activity	No targeting	7.2374	8.95247	-1.71507	0	7.35159	7.29211	0.0594859	1	7.109	8.72116	-1.61216	0
CATMA3A26960	AT3G27160	GHS1 (GLUCOSE HYPERSENSITIVE 1); structural constituent of ribosome	translation	structural constituent of ribosome	plastid	10.3804	11.8062	-1.42585	0	10.298	10.5549	-0.256936	1	9.49281	11.1047	-1.61189	0
CATMA2A21165	AT2G22670	IAA8 (indoleacetic acid-induced protein 8)	regulation of transcription	transcription factor activity	No targeting	10.0374	11.56	-1.52257	0	9.89309	10.0824	-0.189269	1	9.61116	11.2229	-1.61176	0
CATMA3A56390	AT3G63200	PLA IIIB/PLP9 (Patatin-like protein 9); nutrient reservoir	lipid metabolic process	nutrient reservoir activity	No targeting	6.78503	8.38416	-1.59913	0	6.68499	6.74799	-0.0629957	1	6.71516	8.32468	-1.60952	0
CATMA3A14980	AT3G15570	phototropic-responsive NPH3 family protein	response to light stimulus	signal transducer activity	No targeting	7.41207	8.993	-1.58093	0	7.2745	7.39389	-0.119393	1	7.12764	8.73713	-1.60949	0
CATMA1A18090	AT1G19050	ARR7 (RESPONSE REGULATOR 7); transcription regulator/ two-component response regulator	two-component signal transduction system (phosphorelay)	two-component response regulator activity	No targeting	9.86887	11.6566	-1.78773	0	10.189	10.2091	-0.0200707	1	9.90354	11.5129	-1.60931	0
CATMA3A44603	AT3G51600	LTP5 (LIPID TRANSFER PROTEIN 5); lipid transporter	lipid transport	lipid transporter activity	endo. retic.	7.33039	8.92922	-1.59883	0	7.85051	7.45255	0.397955	1	7.88559	9.4916	-1.60601	0
CATMA2B36420	AT2G38120	AUX1 (AUXIN RESISTANT 1); amino acid permease/ transporter	amino acid transport	transporter activity	No targeting	7.89905	9.42637	-1.52732	0	7.95688	8.13486	-0.17798	1	7.64899	9.2538	-1.60481	0
CATMA4A29700	AT4G28040	nodulin MtN21 family protein, TET7 (TETRASPANIN7)	regulation of transcription	DNA binding	endo. retic.	8.22546	9.83881	-1.61335	0	8.3058	8.29581	0.00998531	1	7.95114	9.55387	-1.60274	0
CATMA1C71938	AT1G62750	ATSCO1/ATSCO1/CPEF-G (SNOWY COTYLEDON1); translation elongation factor/ translation factor, nucleic acid binding	translational elongation	translation elongation factor activity	plastid	8.71971	10.6214	-1.90174	0	9.22097	9.12179	0.0991835	1	8.84912	10.4508	-1.60166	0
CATMA2A37250	AT2G39010	PIP2;6/PIP2E (plasma membrane intrinsic protein 2;6); water channel	transport	transporter activity	No targeting	10.8775	12.7669	-1.88938	0	11.0715	10.8784	0.193065	1	10.9105	12.5115	-1.60098	0
CATMA1A22640	AT1G23750	DNA-binding protein-related	biological process unknown	nucleic acid binding	plastid	7.84454	9.67339	-1.82885	0	8.35466	8.07486	0.279796	1	7.83334	9.43408	-1.60074	0
CATMA5A11860	AT5G13630	GUN5 (GENOMES UNCOUPLED 5)	biosynthetic process	magnesium chelatase activity	plastid	10.9196	12.545	-1.62538	0	10.7536	11.0061	-0.252469	1	10.5804	12.1778	-1.59734	0
CATMA3A11910	AT3G12930	unknown protein	biological process unknown	nucleic acid binding	plastid	9.45683	11.0649	-1.60808	0	9.5344	9.54835	-0.0139515	1	9.23185	10.8264	-1.59451	0
CATMA3A07740	AT3G08920	rhodanese-like domain-containing protein	biological process unknown	molecular function unknown	No targeting	8.65507	10.2345	-1.5794	0	8.49568	8.65467	-0.158982	1	8.4748	10.0684	-1.59365	0
CATMA1A58810	AT1G69500	oxygen binding	electron transport	monooxygenase activity	endo. retic.	7.46998	8.99907	-1.52909	0	7.4898	7.61081	-0.121013	1	7.33321	8.92406	-1.59085	0
CATMA3C57740	AT3G53190	pectate lyase family protein	biological process unknown	lyase activity	endo. retic.	6.8892	8.35726	-1.46806	0	6.79109	6.79393	-0.00283915	1	6.76941	8.35983	-1.59042	0
CATMA1C71299	AT1G20450	ERD10/LTI45 (EARLY RESPONSIVE TO DEHYDRATION 10)	response to stress	serine-type endopeptidase activity	No targeting	8.29079	9.90226	-1.61147	0	8.80602	8.86598	-0.0599553	1	8.24599	9.83558	-1.58959	0
CATMA2A20020	AT2G21330	fructose-bisphosphate aldolase	glycolysis	catalytic activity	plastid	10.6753	12.2567	-1.58145	0	10.8467	10.8475	-0.00075481	1	10.4309	12.0205	-1.58958	0
CATMA1A03520	AT1G04680	pectate lyase family protein	biological process unknown	lyase activity	endo. retic.	7.7847	10.0167	-2.23196	0	8.10873	7.67402	0.434709	1	8.1203	9.70798	-1.58768	0
CATMA1A69000	AT1G79850	RPS17 (ribosomal protein S17); structural constituent of ribosome	translation	structural constituent of ribosome	plastid	9.75209	11.5738	-1.82171	0	9.89302	9.89681	-0.00378857	1	9.68051	11.2644	-1.58392	0
CATMA4A32330	AT4G30720	monooxygenase	electron transport	oxidoreductase activity	plastid	7.99926	9.88825	-1.88899	0	7.95423	8.19075	-0.236519	1	7.51395	9.09534	-1.58139	0
CATMA2A34425	AT2G36230	APG10 (ALBINO AND PALE GREEN 10); 1-(5-phosphoribosyl)-5-[(5- phosphoribosylamino)methylideneamino]imidazole-4- carboxamide isomerase	histidine biosynthetic process	catalytic activity	plastid	7.70688	9.38587	-1.67899	0	7.75523	7.82639	-0.0711582	1	7.45091	9.03132	-1.58041	0
CATMA2A18735	AT2G20260	PSAE-2 (photosystem I subunit E-2)	electron transport	molecular function unknown	plastid	8.57747	10.1854	-1.60793	0	8.80082	8.64481	0.156005	1	8.49277	10.0716	-1.57887	0
CATMA3A24330	AT3G24430	HCF101 (HIGH-CHLOROPHYLL-FLUORESCENCE 101); ATP binding	biological process unknown	ATP binding	plastid	8.27715	9.88664	-1.60948	0	8.45243	8.54657	-0.0941381	1	8.12352	9.70074	-1.57722	0
CATMA3A49900	AT3G56910	PSRP5 (PLASTID-SPECIFIC 50S RIBOSOMAL PROTEIN 5)	biological process unknown	molecular function unknown	plastid	10.3735	11.999	-1.62544	0	10.1093	10.3824	-0.273105	1	10.1135	11.6894	-1.57596	0
CATMA3A26460	AT3G26710	unknown protein	biological process unknown	molecular function unknown	plastid	9.74715	11.32	-1.57288	0	9.81467	9.81092	0.00375021	1	9.12867	10.7032	-1.57457	0
CATMA3A04670	AT3G05640	protein phosphatase 2C, putative / PP2C, putative	biological process unknown	catalytic activity	No targeting	7.45	8.86565	-1.41565	0	7.31557	7.35855	-0.0429782	1	7.37248	8.94572	-1.57324	0
CATMA3A40900	AT3G47860	apolipoprotein D-related	transport	transporter activity	plastid	8.56348	10.3374	-1.77391	0	8.69976	8.64184	0.0579203	1	8.46803	10.0397	-1.57162	0
CATMA3A20880	AT3G21055	PSBTN (photosystem II subunit T)	biological process unknown	molecular function unknown	plastid	9.79968	11.4064	-1.60674	0	9.77376	9.81163	-0.0378718	1	9.78245	11.354	-1.57155	0
CATMA5A31940	AT5G36790	phosphoglycolate phosphatase, putative	metabolic process	catalytic activity	plastid	7.94673	9.50424	-1.55751	0	8.17458	8.19396	-0.0193768	1	7.73865	9.30878	-1.57012	0
CATMA3A44520	AT3G51510	unknown protein	biological process unknown	molecular function unknown	No targeting	8.73774	10.4651	-1.72738	0	9.11244	8.89126	0.221189	1	8.67247	10.2386	-1.56615	0
CATMA1A58800	AT1G69490	NAP (NAC-LIKE, ACTIVATED BY AP3/PI); transcription factor	multicellular organismal development	DNA binding	No targeting	8.04771	9.80856	-1.76085	0	8.35808	8.22788	0.130199	1	7.70095	9.26665	-1.5657	0
CATMA2A28000	AT2G29630	Encodes ThiC involved in thiamine biosynthesis. Translation of ThiC is regulated by a riboswitch in the 3p of untranslated region of the messenger RNA.	thiamin biosynthetic process	catalytic activity	plastid	7.61538	9.60799	-1.99261	0	7.90023	7.44634	0.453897	1	7.69606	9.26164	-1.56558	0
CATMA5A57950	AT5G62350	invertase/pectin methylesterase inhibitor family protein / DC 1.2 homolog (FL5-2I22)	response to salt stress	enzyme inhibitor activity	endo. retic.	7.088	8.76923	-1.68123	0	7.33345	7.18787	0.14558	1	7.33433	8.89832	-1.564	0
CATMA2D05074	AT2G32500	unknown protein	biological process unknown	molecular function unknown	plastid	8.18485	9.74523	-1.56038	0	8.29876	8.55729	-0.258521	1	7.9749	9.53886	-1.56396	0
CATMA5A48640	AT5G52780	unknown protein	biological process unknown	molecular function unknown	mitochondria	9.0165	10.3745	-1.35796	0	9.09618	9.05355	0.0426361	1	8.56417	10.1281	-1.56396	0
CATMA1A30020	AT1G31810	actin binding	cellular component organization and biogenesis	actin binding	No targeting	7.56744	9.20132	-1.63388	0	7.39671	7.39835	-0.001645	1	7.0996	8.66217	-1.56257	0
CATMA1A39880	AT1G48760	DELTA-ADR (DELTA-ADAPTIN); clathrin binding, protease inhibitor/seed storage/lipid transfer protein (LTP) family protein	protein complex assembly	binding	No targeting	7.80217	9.59768	-1.79551	0	7.80365	7.75589	0.0477625	1	7.80801	9.36827	-1.56026	0
CATMA1A20030	AT1G20970	adhesin-related	biological process unknown	molecular function unknown	No targeting	8.15446	9.55019	-1.39573	0	8.9419	8.85555	0.0863473	1	8.44779	10.0055	-1.55773	0
CATMA4C42596	AT4G32410	CESA1 (CELLULOSE SYNTHASE 1); transferase, transferring glycosyl groups	cellulose and pectin-containing cell wall biogenesis	transferase activity, transferring glycosyl groups	No targeting	8.31033	9.77326	-1.46293	0	8.89965	9.0518	-0.152149	1	8.50146	10.0588	-1.55731	0
CATMA1A32770	AT1G34440	unknown protein	biological process unknown	molecular function unknown	mitochondria	9.25628	10.7675	-1.51119	0	9.44584	9.73004	-0.284205	1	9.09971	10.6524	-1.55269	0
CATMA4A28260	AT4G26670	mitochondrial import inner membrane translocase subunit Tim17/Tim22/Tim23 family protein	protein transport	protein transporter activity	nucleus	9.44231	11.2141	-1.77182	0	9.77517	9.57024	0.20492	1	9.32489	10.8729	-1.54796	0
CATMA4A12960	AT4G12830	hydrolase, alpha/beta fold family protein	protein folding	catalytic activity	plastid	7.98694	9.50032	-1.51338	0	8.06443	8.0882	-0.0237677	1	7.7871	9.33406	-1.54696	0
CATMA1A12890	AT1G13930	unknown protein	biological process unknown	molecular function unknown	No targeting	8.78938	10.5291	-1.73969	0	9.27522	8.98539	0.289831	1	8.85033	10.3971	-1.5468	0
CATMA1A04870	AT1G05850	POM1 (POM-POM1); chitinase	cell wall catabolic process	chitinase activity	endo. retic.	10.0351	11.8011	-1.76595	0	10.2549	9.8549	0.40002	1	10.0621	11.6083	-1.54617	0
CATMA4A39680	AT4G38160	PDE191 (PIGMENT DEFECTIVE 191)	biological process unknown	molecular function unknown	No targeting	7.80108	9.55322	-1.75214	0	7.99472	7.95498	0.0397324	1	7.66994	9.21578	-1.54584	0
CATMA5A35100	AT5G39530	unknown protein	biological process unknown	molecular function unknown	plastid	7.79433	9.29036	-1.49602	0	7.76095	8.01947	-0.258528	1	7.53987	9.08387	-1.544	0
CATMA3A56700	AT3G63500	unknown protein, ribosomal protein L1 family protein	lipid biosynthetic process	acyltransferase activity	nucleus	10.2818	11.8202	-1.53842	0	10.1278	10.2242	-0.0964122	1	9.99682	11.5399	-1.54308	0
CATMA5A20550	AT5G23060	unknown protein	metabolic process	catalytic activity	plastid	8.98728	10.5967	-1.60942	0	9.18147	9.1672	0.0142711	1	8.88099	10.4238	-1.54284	0
CATMA5C64386	AT5G22340	unknown protein	biological process unknown	molecular function unknown	plastid	7.9274	9.43952	-1.51212	0	8.24666	8.50236	-0.255692	1	7.74159	9.28224	-1.54065	0
CATMA1A57060	AT1G67690	peptidase M3 family protein / thimet oligopeptidase family protein	proteolysis	metalloendopeptidase activity	No targeting	9.42718	11.0528	-1.6256	0	9.95472	9.63855	0.316169	1	9.44321	10.9838	-1.5406	0
CATMA1A09360	AT1G10522	unknown protein	biological process unknown	molecular function unknown	plastid	8.1163	9.7306	-1.6143	0	8.13259	8.305	-0.172412	1	7.80745	9.34783	-1.54037	0
CATMA4A09680	AT4G09650	ATP synthase delta chain, chloroplast, putative / H(+)-transporting two-sector ATPase, delta (OSCP) subunit, putative	response to cold	hydrogen ion transporting ATP synthase activity, rotational mechanism	plastid	9.7177	11.7969	-2.07916	0	9.63493	9.2984	0.336537	1	9.91771	11.4523	-1.53464	0
CATMA4A03586_N	AT4G03280	PETC (PHOTOSYNTHETIC ELECTRON TRANSFER C)	electron transport	ubiquinol-cytochrome-c reductase activity	plastid	9.80467	11.6691	-1.86439	0	10.4641	10.1436	0.320506	1	9.79437	11.3286	-1.53421	0
CATMA2A41775	AT2G43360	BIO2 (BIOTIN AUXOTROPH 2); biotin synthase	metabolic process	catalytic activity	mitochondria	7.302	8.95085	-1.64885	0	7.53455	7.41728	0.117277	1	7.35831	8.891	-1.53269	0
CATMA2B30460	AT2G32180	PTAC18 (PLASTID TRANSCRIPTIONALLY ACTIVE18)	biological process unknown	molecular function unknown	plastid	8.35596	9.77299	-1.41703	0	8.53828	8.58028	-0.0420079	1	8.28494	9.81276	-1.52782	0
CATMA3A17520	AT3G18050	unknown protein	biological process unknown	molecular function unknown	endo. retic.	8.17467	9.73329	-1.55861	0	8.13494	8.05586	0.0790833	1	7.86351	9.38721	-1.5237	0
CATMA2A41430	AT2G43030	ribosomal protein L3 family protein	translation	structural constituent of ribosome	plastid	9.96202	11.3889	-1.4269	0	10.4159	10.5727	-0.156797	1	9.59276	11.1139	-1.52114	0
CATMA5A13675	AT5G15410	DND1 (DEFENSE NO DEATH 1); calmodulin binding / cation channel/ cyclic nucleotide binding / inward rectifier potassium channel	ion transport	ion channel activity	No targeting	7.9021	9.5919	-1.68981	0	8.0342	7.96815	0.0660591	1	7.8371	9.35801	-1.52091	0
CATMA4A35200	AT4G33470	HDA14 (histone deacetylase 14); histone deacetylase	histone deacetylation	histone deacetylase activity	plastid	8.56026	10.0558	-1.49558	0	8.45995	8.68655	-0.226599	1	8.12256	9.642	-1.51944	0
CATMA3A19415	AT3G19820	DWF1 (DIMINUTO 1); catalytic	steroid biosynthetic process	catalytic activity	No targeting	8.34713	10.1924	-1.84524	0	8.38409	8.42331	-0.0392203	1	8.17451	9.69344	-1.51893	0
CATMA1A19020	AT1G20020	ATLFNR2 (LEAF FNR 2)	electron transport	NADPH dehydrogenase activity	plastid	9.07802	11.0502	-1.9722	0	9.7099	9.20861	0.501286	1	9.40176	10.9196	-1.51787	0
CATMA1A28300	AT1G30270	CIPK23 (CBL-INTERACTING PROTEIN KINASE 23); kinase	protein amino acid phosphorylation	protein kinase activity	plastid	7.467	9.20065	-1.73365	0	7.5864	7.38777	0.198629	1	7.25944	8.77553	-1.51608	0
CATMA5A58475	AT5G62920	ARR6 (RESPONSE REGULATOR 6); transcription regulator/ two-component response regulator	two-component signal transduction system (phosphorelay)	two-component response regulator activity	No targeting	6.86389	8.5526	-1.68871	0	6.96603	6.91688	0.0491535	1	6.8315	8.34754	-1.51605	0
CATMA5A11740	AT5G13510	ribosomal protein L10 family protein, peptidase M1 family protein	translation	structural constituent of ribosome	plastid	9.24636	10.9183	-1.67199	0	9.32845	9.27492	0.0535285	1	8.88802	10.4037	-1.51568	0
CATMA1A17070	AT1G18060	unknown protein	biological process unknown	molecular function unknown	plastid	9.80695	11.3342	-1.52729	0	10.0242	10.0483	-0.0240855	1	9.64649	11.1612	-1.51466	0
CATMA5A16150	AT5G17870	plastid-specific ribosomal protein-related	biological process unknown	molecular function unknown	endo. retic.	9.18047	10.9444	-1.76391	0	9.36337	9.2891	0.0742683	1	9.19829	10.7127	-1.51444	0
CATMA5A12555	AT5G14320	30S ribosomal protein S13, chloroplast (CS13)	translation	nucleic acid binding	plastid	7.78567	9.69281	-1.90714	0	8.07823	7.8764	0.201833	1	7.90768	9.4208	-1.51313	0
CATMA1A00420	AT1G01430	unknown protein	biological process unknown		plastid	7.97302	9.29519	-1.32217	0	8.02984	8.25437	-0.22453	1	7.67325	9.18624	-1.51298	0
CATMA4A37120	AT4G35430	unknown protein, CLC-E (CHLORIDE CHANNEL E); voltage-gated chloride channel	biological process unknown	molecular function unknown	No targeting	7.95258	9.4663	-1.51372	0	7.74518	8.07508	-0.329902	1	7.56834	9.07992	-1.51159	0
CATMA2A30460	AT2G32180	PTAC18 (PLASTID TRANSCRIPTIONALLY ACTIVE18)	biological process unknown	molecular function unknown	plastid	9.58368	11.1531	-1.56941	0	9.62688	9.81408	-0.187196	1	9.36111	10.872	-1.51086	0
CATMA2C47370	AT2G22990	SNG1 (SINAPOYLGLUCOSE 1); serine carboxypeptidase	proteolysis	serine carboxypeptidase activity	endo. retic.	7.99639	9.32438	-1.32798	0	8.29188	8.54291	-0.251034	1	8.04185	9.55203	-1.51017	0
CATMA5A13180	AT5G14910	heavy-metal-associated domain-containing protein	metal ion transport	metal ion binding	plastid	10.1552	11.7939	-1.6387	0	10.2931	10.2785	0.0146749	1	9.92832	11.4349	-1.50653	0
CATMA3A20150	AT3G20470	pseudogene				9.72583	11.2538	-1.52799	0	9.65335	9.48348	0.169864	1	9.93153	11.436	-1.50448	0
CATMA5C64349	AT5G21920	YGGT family protein	biological process unknown	molecular function unknown	plastid	7.55032	9.20046	-1.65014	0	7.87725	7.75228	0.124976	1	7.6208	9.12526	-1.50446	0
CATMA4A03140	AT4G02790	GTP-binding family protein	biological process unknown	GTP binding	plastid	8.35647	9.82943	-1.47296	0	8.45328	8.47557	-0.0222879	1	8.19247	9.69618	-1.50371	0
CATMA2B27340	AT2G28950	ATEXPA6 (ARABIDOPSIS THALIANA EXPANSIN A6)	cellulose and pectin-containing cell wall organization and biogenesis	molecular function unknown	endo. retic.	7.48574	9.33257	-1.84683	0	7.9329	7.57249	0.360406	1	7.79897	9.30247	-1.5035	0
CATMA5A21890	AT5G24314	PDE225/PTAC7 (PIGMENT DEFECTIVE 225)	biological process unknown	molecular function unknown	plastid	9.26104	10.8918	-1.63077	0	9.50611	9.48824	0.017868	1	9.33205	10.8354	-1.50332	0
CATMA1A59020	AT1G69710	zinc finger protein, putative / regulator of chromosome condensation (RCC1) family protein	embryonic development ending in seed dormancy	chromatin binding	nucleus	7.20739	8.962	-1.75461	0	7.42026	7.2977	0.122563	1	7.08166	8.58456	-1.5029	0
CATMA5A40880	AT5G45030	unknown protein, cytochrome c6 (ATC6)	biological process unknown	molecular function unknown	No targeting	8.37479	9.88882	-1.51402	0	8.45453	8.6818	-0.227275	1	7.78553	9.28823	-1.5027	0
CATMA3A47150	AT3G54210	ribosomal protein L17 family protein	translation	structural constituent of ribosome	plastid	9.44384	11.0407	-1.59689	0	9.44306	9.51076	-0.0676989	1	9.13604	10.6378	-1.50176	0
CATMA3A45310	AT3G52370	beta-Ig-H3 domain-containing protein / fasciclin domain-containing protein	cell adhesion	molecular function unknown	endo. retic.	6.87609	8.42669	-1.5506	0	6.8975	6.86259	0.0349165	1	6.75484	8.2531	-1.49826	0
CATMA2A20070	AT2G21385	unknown protein	biological process unknown	molecular function unknown	plastid	7.47655	8.90624	-1.42969	0	7.61714	7.48762	0.129521	1	7.33011	8.82585	-1.49574	0
CATMA4A25640	AT4G23820	glycoside hydrolase family 28 protein / polygalacturonase (pectinase) family protein	carbohydrate metabolic process	polygalacturonase activity	endo. retic.	7.41249	9.04158	-1.62909	0	7.26237	7.53634	-0.273966	1	7.16401	8.65797	-1.49396	0
CATMA2A46036	AT2G47590	PHR2 (PHOTOLYASE/BLUE-LIGHT RECEPTOR 2)	DNA repair	DNA photolyase activity	No targeting	7.68577	9.37591	-1.69015	0	7.86652	7.76126	0.105255	1	7.48239	8.97567	-1.49328	0
CATMA5A54010	AT5G58250	unknown protein	biological process unknown	molecular function unknown	plastid	8.86945	10.5301	-1.66067	0	8.86717	8.88408	-0.0169024	1	8.57198	10.0645	-1.49254	0
CATMA3A28350	AT3G28460	unknown protein	biological process unknown	starch synthase activity	plastid	7.57756	9.22564	-1.64808	0	7.49005	7.34718	0.142868	1	7.63874	9.13029	-1.49155	0
CATMA2A25790	AT2G27385	unknown protein	biological process unknown	molecular function unknown	endo. retic.	6.88527	8.53308	-1.64781	0	6.89009	6.95816	-0.0680747	1	6.63284	8.123	-1.49017	0
CATMA4A04940	AT4G04340	early-responsive to dehydration protein-related / ERD protein-related	chloride transport	ion channel activity	No targeting	9.0975	10.5926	-1.49511	0	8.83776	8.94767	-0.109907	1	8.91095	10.4003	-1.4893	0
CATMA3C57927	AT3G63410	APG1 (ALBINO OR PALE GREEN MUTANT 1); methyltransferase	metabolic process	methyltransferase activity	plastid	8.25349	9.77463	-1.52114	0	9.08548	9.03186	0.0536257	1	8.74091	10.2297	-1.48878	0
CATMA5A21850	AT5G24300	SSI (STARCH SYNTHASE I); transferase, transferring glycosyl groups	biosynthetic process	starch synthase activity	plastid	7.1618	8.95252	-1.79071	0	7.65063	7.36819	0.282439	1	7.58603	9.07457	-1.48855	0
CATMA2A25250	AT2G26910	ATPDR4/PDR4 (PLEIOTROPIC DRUG RESISTANCE 4); ATPase, coupled to transmembrane movement of substances	multidrug transport	nucleotide binding	No targeting	7.48289	8.98513	-1.50225	0	7.41919	7.4687	-0.0495081	1	7.18602	8.67429	-1.48827	0
CATMA1A35650	AT1G41830	SKS6 (SKU5 Similar 6); pectinesterase	cellulose and pectin-containing cell wall organization and biogenesis	copper ion binding	endo. retic.	8.64417	10.1615	-1.51729	0	8.51435	8.43591	0.0784369	1	8.57844	10.0656	-1.48715	0
CATMA5A10190	AT5G11420	unknown protein	biological process unknown	molecular function unknown	endo. retic.	9.59996	11.2646	-1.66464	0	9.66536	9.58953	0.0758297	1	9.40052	10.8867	-1.48614	0
CATMA1A43273	AT1G52220	unknown protein	biological process unknown	molecular function unknown	plastid	7.74173	9.65437	-1.91264	0	8.08729	7.90683	0.180468	1	7.71274	9.19831	-1.48558	0
CATMA4A30310	AT4G28660	photosystem II reaction centre W (PsbW) family protein	photosynthesis	molecular function unknown	plastid	9.24602	11.0762	-1.83013	0	9.59522	9.26048	0.334743	1	9.47776	10.9632	-1.4854	0
CATMA3A56360	AT3G63180	unknown protein, unknown protein	biological process unknown	molecular function unknown	nucleus	7.49617	8.99937	-1.50321	0	7.56483	7.61919	-0.054361	1	7.36548	8.84719	-1.48171	0
CATMA3A17960	AT3G18390	EMB1865 (EMBRYO DEFECTIVE 1865)	embryonic development ending in seed dormancy	molecular function unknown	plastid	9.21951	10.8297	-1.61024	0	8.44369	8.84314	-0.399453	1	8.28721	9.76886	-1.48165	0
CATMA_GFT_02855	AT2G29310	tropinone reductase, putative / tropine dehydrogenase, putative	metabolic process	catalytic activity	No targeting	8.81564	10.3141	-1.4985	0	9.25142	9.15281	0.0986134	1	8.98031	10.4619	-1.48162	0
CATMA1C72223	AT1G78680	ATGGH2 (GAMMA-GLUTAMYL HYDROLASE 2); gamma-glutamyl hydrolase	glutamine metabolic process	catalytic activity	endo. retic.	9.16547	10.6343	-1.46884	0	9.70575	9.51235	0.193399	1	9.01258	10.4937	-1.4811	0
CATMA1A41950	AT1G50910	unknown protein, unknown protein	biological process unknown	molecular function unknown	No targeting	9.36706	10.9155	-1.54845	0	9.26768	9.4036	-0.135917	1	9.09526	10.5759	-1.48069	0
CATMA5A59336	AT5G63810	BGAL10 (beta-galactosidase 10); beta-galactosidase	carbohydrate metabolic process	catalytic activity	endo. retic.	7.09803	8.6842	-1.58617	0	7.16073	7.10316	0.057575	1	6.89824	8.37796	-1.47972	0
CATMA2A24240	AT2G25840	OVA4 (OVULE ABORTION 4); ATP binding / aminoacyl-tRNA ligase	translation	nucleotide binding	plastid	8.49907	10.1308	-1.63174	0	8.47137	8.43771	0.0336627	1	8.19319	9.67181	-1.47862	0
CATMA3A41170	AT3G48200	unknown protein	biological process unknown	molecular function unknown	endo. retic.	7.83251	9.50891	-1.6764	0	7.86843	7.91578	-0.047345	1	7.60281	9.0809	-1.47809	0
CATMA2A37480	AT2G39250	SNZ (SCHNARCHZAPFEN); DNA binding / transcription factor	regulation of transcription, DNA-dependent	DNA binding	No targeting	8.01625	9.48082	-1.46457	0	7.97469	8.07842	-0.103728	1	7.86469	9.34119	-1.4765	0
CATMA2A19490	AT2G20890	PSB29 (THYLAKOID FORMATION1)	G-protein coupled receptor protein signaling pathway	molecular function unknown	plastid	8.48638	10.4706	-1.98417	0	8.96142	8.67723	0.284197	1	8.58307	10.0585	-1.47545	0
CATMA1A01160	AT1G02150	pentatricopeptide (PPR) repeat-containing protein	response to auxin stimulus	binding	mitochondria	8.53549	10.3317	-1.79625	0	8.78291	8.68272	0.100193	1	8.34809	9.82325	-1.47516	0
CATMA4A15350	AT4G14890	ferredoxin family protein	electron transport	electron carrier activity	plastid	9.96614	11.4959	-1.52972	0	9.94939	10.0132	-0.0638587	1	9.7355	11.2065	-1.471	0
CATMA4A26620	AT4G24930	thylakoid lumenal 17.9 kDa protein, chloroplast	biological process unknown	molecular function unknown	mitochondria	8.74995	10.1406	-1.39065	0	8.66393	8.87978	-0.215849	1	8.36297	9.83181	-1.46884	0
CATMA5A05885	AT5G06690	(THIOREDOXIN-LIKE 5); thiol-disulfide exchange intermediate	cell redox homeostasis	thiol-disulfide exchange intermediate activity	No targeting	8.13007	9.76698	-1.63692	0	8.15223	8.06083	0.0913989	1	8.11047	9.57923	-1.46876	0
CATMA3A45110	AT3G52180	SEX4 (STARCH-EXCESS 4); oxidoreductase/ polysaccharide binding / protein tyrosine/serine/threonine phosphatase	starch metabolic process	protein tyrosine/serine/threonine phosphatase activity	plastid	8.01831	9.55347	-1.53515	0	8.00753	8.08293	-0.0754068	1	7.84842	9.31656	-1.46813	0
CATMA3A14290	AT3G14930	HEME1; uroporphyrinogen decarboxylase	porphyrin biosynthetic process	uroporphyrinogen decarboxylase activity	plastid	8.92104	10.5731	-1.65203	0	8.97534	9.06204	-0.0866977	1	8.71922	10.1866	-1.46736	0
CATMA4C42082	AT4G03280	PETC (PHOTOSYNTHETIC ELECTRON TRANSFER C)	electron transport	ubiquinol-cytochrome-c reductase activity	plastid	9.06881	10.5533	-1.48452	0	9.62544	9.71322	-0.0877749	1	9.31903	10.7838	-1.46475	0
CATMA5A02940	AT5G03760	ATCSLA09 (RESISTANT TO AGROBACTERIUM TRANSFORMATION 4); transferase, transferring glycosyl groups	response to auxin stimulus	transferase activity, transferring glycosyl groups	No targeting	7.09857	8.54745	-1.44888	0	7.02659	7.22659	-0.200004	1	6.89988	8.36461	-1.46472	0
CATMA5A60423	AT5G65010	ASN2 (ASPARAGINE SYNTHETASE 2); asparagine synthase (glutamine-hydrolyzing)	asparagine biosynthetic process	asparagine synthase (glutamine-hydrolyzing) activity	No targeting	9.64864	10.9476	-1.299	0	9.40044	9.62835	-0.227908	1	9.10133	10.5657	-1.46438	0
CATMA2C47206	AT2G15970	COR413-PM1 (cold regulated 413 plasma membrane 1)	biological process unknown	molecular function unknown	mitochondria	7.38206	9.1483	-1.76625	0	7.93878	7.64824	0.290543	1	7.44422	8.90792	-1.4637	0
CATMA1A42620	AT1G51500	CER5 (ECERIFERUM 5); ATPase, coupled to transmembrane movement of substances	biological process unknown	nucleotide binding	No targeting	7.0924	8.74763	-1.65523	0	7.38206	7.17878	0.203287	1	7.18043	8.64278	-1.46235	0
CATMA3A41440	AT3G48460	GDSL-motif lipase/hydrolase family protein	glycerol biosynthetic process	carboxylesterase activity	endo. retic.	6.71596	8.2115	-1.49554	0	6.84807	6.7818	0.0662737	1	6.75912	8.22132	-1.4622	0
CATMA5A47755	AT5G51820	PGM (PHOSPHOGLUCOMUTASE)	carbohydrate metabolic process	intramolecular transferase activity, phosphotransferases	plastid	8.74046	10.4084	-1.66796	0	9.1047	9.15352	-0.048817	1	8.651	10.1118	-1.4608	0
CATMA1A61835	AT1G72610	GLP1 (GERMIN-LIKE PROTEIN 1); manganese ion binding / metal ion binding / nutrient reservoir	biological process unknown	manganese ion binding	endo. retic.	10.1601	12.183	-2.02287	0	10.4184	10.3142	0.104223	1	10.2323	11.69	-1.45772	0
CATMA5A07600	AT5G08330	TCP family transcription factor, putative	regulation of transcription	transcription factor activity	No targeting	9.31084	10.6077	-1.29686	0	9.27109	9.35926	-0.0881786	1	8.97445	10.4296	-1.4552	0
CATMA2C47675	AT2G39900	LIM domain-containing protein	biological process unknown	protein binding	No targeting	8.95788	10.4054	-1.44747	0	9.17859	9.19383	-0.0152312	1	8.83915	10.2939	-1.4548	0
CATMA1A45720	AT1G54575	unknown protein	biological process unknown	molecular function unknown	No targeting	7.23497	8.88504	-1.65007	0	7.32019	7.26305	0.0571427	1	7.23215	8.6866	-1.45445	0
CATMA1A68545	AT1G79460	GA2 (GA REQUIRING 2); ent-kaurene synthase	metabolic process	magnesium ion binding	No targeting	7.32219	8.82989	-1.5077	0	7.0259	7.10404	-0.078134	1	7.06837	8.52153	-1.45316	0
CATMA5A53530	AT5G57800	WAX2; catalytic	cuticle hydrocarbon biosynthetic process	catalytic activity	No targeting	7.30226	8.77215	-1.46989	0	7.35043	7.32293	0.0274991	1	7.19088	8.64351	-1.45263	0
CATMA2A30900	AT2G32650	unknown protein, unknown protein	biological process unknown	molecular function unknown	plastid	9.73413	11.1914	-1.45729	0	9.76704	9.85021	-0.0831604	1	9.46337	10.9154	-1.45198	0
CATMA2A04550	AT2G05790	glycosyl hydrolase family 17 protein	carbohydrate metabolic process	catalytic activity	endo. retic.	7.21514	8.83071	-1.61557	0	6.9269	7.08088	-0.153982	1	7.10844	8.5604	-1.45197	0
CATMA1A17150	AT1G18170	immunophilin / FKBP-type peptidyl-prolyl cis-trans isomerase family protein	protein folding	peptidyl-prolyl cis-trans isomerase activity	plastid	8.31903	9.68282	-1.36379	0	8.21304	8.36717	-0.154134	1	8.04059	9.49222	-1.45164	0
CATMA5A36620	AT5G40950	50S ribosomal protein L27, chloroplast, putative (RPL27)	translation	structural constituent of ribosome	mitochondria	9.87579	11.4311	-1.55532	0	10.0677	10.1335	-0.065843	1	9.60132	11.0529	-1.45158	0
CATMA2A40710	AT2G42320	nucleolar protein gar2-related, D111/G-patch domain-containing protein	biological process unknown	molecular function unknown	mitochondria	7.98529	9.46717	-1.48187	0	7.98224	8.139	-0.156762	1	7.67631	9.12509	-1.44878	0
CATMA5A20790	AT5G23310	FSD3 (FE SUPEROXIDE DISMUTASE 3); iron superoxide dismutase	superoxide metabolic process	superoxide dismutase activity	plastid	8.31103	9.89119	-1.58016	0	8.53855	8.49469	0.0438539	1	8.07721	9.52551	-1.44831	0
CATMA3A55155	AT3G62030	ROC4 (rotamase CyP 4); peptidyl-prolyl cis-trans isomerase	protein folding	peptidyl-prolyl cis-trans isomerase activity	plastid	7.6465	9.57792	-1.93141	0	7.91049	7.67159	0.238895	1	7.58494	9.03268	-1.44775	0
CATMA5A08920	AT5G10170	inositol-3-phosphate synthase, putative / myo-inositol-1-phosphate synthase, putative / MI-1-P synthase, putative	inositol biosynthetic process	catalytic activity	No targeting	7.37962	8.79384	-1.41421	0	7.495	7.35512	0.139882	1	7.3288	8.77557	-1.44676	0
CATMA4A09020	AT4G09040	RNA recognition motif (RRM)-containing protein	biological process unknown	nucleotide binding	endo. retic.	7.61942	9.28842	-1.669	0	7.95459	7.72986	0.224731	1	7.61055	9.05505	-1.4445	0
CATMA5A58375	AT5G62790	DXR (1-DEOXY-D-XYLULOSE 5-PHOSPHATE REDUCTOISOMERASE)	metabolic process	catalytic activity	plastid	9.51087	11.0472	-1.53628	0	9.42328	9.53364	-0.110361	1	9.10715	10.5508	-1.44361	0
CATMA_GFT_02523	AT1G19550	dehydroascorbate reductase, putative	protein transport	glutathione dehydrogenase (ascorbate) activity	No targeting	8.11195	9.91632	-1.80437	0	9.00071	8.45444	0.546276	1	8.27679	9.71826	-1.44148	0
CATMA5A58375_N	AT5G62790	DXR (1-DEOXY-D-XYLULOSE 5-PHOSPHATE REDUCTOISOMERASE)	metabolic process	catalytic activity	plastid	8.6381	10.1595	-1.52141	0	9.08947	9.24503	-0.155561	1	8.41014	9.85125	-1.44112	0
CATMA4A18635	AT4G17600	LIL3:1; transcription factor	regulation of transcription	transcription factor activity	plastid	9.8051	11.4831	-1.67799	0	10.0201	9.96627	0.0537974	1	9.71687	11.1574	-1.44057	0
CATMA4A25670	AT4G23890	unknown protein	biological process unknown	molecular function unknown	plastid	9.43806	10.9209	-1.48288	0	9.51272	9.48951	0.0232131	1	9.27571	10.7156	-1.43985	0
CATMA3A45320	AT3G52380	CP33 (PIGMENT DEFECTIVE 322); RNA binding		nucleotide binding	plastid	8.26739	9.96083	-1.69343	0	8.60224	8.46763	0.134613	1	8.32281	9.76248	-1.43967	0
CATMA4A12530	AT4G12420	SKU5 (skewed 5); copper ion binding	biological process unknown	copper ion binding	endo. retic.	7.361	9.01434	-1.65334	0	7.34376	7.33775	0.00600614	1	7.33765	8.77508	-1.43744	0
CATMA4A37030	AT4G35300	TMT2 (TONOPLAST MONOSACCHARIDE TRANSPORTER2); carbohydrate transporter/ nucleoside transporter/ sugar porter	transport	transporter activity	No targeting	7.35042	9.00669	-1.65627	0	7.525	7.3429	0.182098	1	7.25436	8.68991	-1.43555	0
CATMA3A56720	AT3G63510	FAD binding / oxidoreductase	regulation of nitrogen utilization	catalytic activity	mitochondria	7.18418	8.75789	-1.57371	0	6.95552	6.88832	0.0671974	1	6.95715	8.39117	-1.43401	0
CATMA4A40270	AT4G38840	auxin-responsive protein, putative	response to cold	molecular function unknown	mitochondria	8.71934	10.0206	-1.3013	0	8.69194	8.77668	-0.0847433	1	8.42685	9.86051	-1.43366	0
CATMA4A32270	AT4G30660	hydrophobic protein, putative / low temperature and salt responsive protein, putative	response to cold	molecular function unknown	endo. retic.	9.87043	11.4969	-1.62648	0	10.2498	9.98453	0.26527	1	9.66182	11.0944	-1.43259	0
CATMA1C71939	AT1G62780	unknown protein	biological process unknown	molecular function unknown	No targeting	8.25904	9.65223	-1.39319	0	8.81858	8.93778	-0.119197	1	8.15671	9.58899	-1.43228	0
CATMA5A16880	AT5G18570	GTP1/OBG family protein	protein amino acid phosphorylation	nucleotide binding	plastid	7.42671	8.82338	-1.39667	0	7.39602	7.46983	-0.073811	1	7.33748	8.76913	-1.43165	0
CATMA1C72090	AT1G70760	inorganic carbon transport protein-related	biological process unknown	molecular function unknown	plastid	7.80742	9.23993	-1.43252	0	7.98815	8.1571	-0.168947	1	7.70286	9.13343	-1.43057	0
CATMA2C47257	AT2G17975	zinc finger (Ran-binding) family protein, unknown protein	biological process unknown	binding	No targeting	8.92204	10.6756	-1.75356	0	9.20042	9.17243	0.0279915	1	8.88526	10.314	-1.42872	0
CATMA4A01300	AT4G01130	acetylesterase, putative	lipid metabolic process	carboxylesterase activity	endo. retic.	6.84564	8.28166	-1.43603	0	6.56201	6.5178	0.0442061	1	6.70016	8.12686	-1.4267	0
CATMA3A04040	AT3G05030	NHX2 (sodium proton exchanger 2)	sodium ion transport	solute:hydrogen antiporter activity	No targeting	7.95259	9.32627	-1.37368	0	8.08042	8.016	0.0644208	1	7.87446	9.30108	-1.42663	0
CATMA4A00830	AT4G00755	F-box family protein	biological process unknown	molecular function unknown	No targeting	7.40587	8.79463	-1.38876	0	7.04422	7.12492	-0.0806942	1	7.20539	8.63119	-1.4258	0
CATMA3A56610	AT3G63410	APG1 (ALBINO OR PALE GREEN MUTANT 1); methyltransferase	metabolic process	methyltransferase activity	plastid	9.45146	10.9795	-1.528	0	9.41362	9.33334	0.0802781	1	9.38193	10.8073	-1.4254	0
CATMA2A42480	AT2G44040	dihydrodipicolinate reductase family protein	metabolic process	catalytic activity	plastid	6.96479	8.61849	-1.65371	0	6.92771	6.84079	0.0869258	1	6.86431	8.28793	-1.42362	0
CATMA5A39530	AT5G43700	ATAUX2-11 (indoleacetic acid-induced protein 4); transcription factor	regulation of translation	transcription factor activity	No targeting	8.25655	9.79394	-1.53739	0	7.93562	8.32225	-0.38663	1	7.66385	9.08372	-1.41987	0
CATMA1A11280	AT1G12250	thylakoid lumenal protein-related	biological process unknown	molecular function unknown	plastid	8.09831	9.45129	-1.35298	0	8.13711	8.17466	-0.0375515	1	7.82182	9.24158	-1.41976	0
CATMA5A07520	AT5G08260	SCPL35 (serine carboxypeptidase-like 35); serine carboxypeptidase	proteolysis	serine carboxypeptidase activity	endo. retic.	7.76413	9.22092	-1.45679	0	7.72912	7.81732	-0.0882014	1	7.55775	8.97648	-1.41874	0
CATMA2A24610	AT2G26250	FDH (FIDDLEHEAD); acyltransferase	very-long-chain fatty acid metabolic process	catalytic activity	No targeting	7.11304	8.63113	-1.51809	0	7.23929	7.11181	0.127481	1	7.12905	8.54712	-1.41807	0
CATMA4A22250	AT4G20760	short-chain dehydrogenase/reductase (SDR) family protein	metabolic process	catalytic activity	endo. retic.	8.3578	9.87672	-1.51892	0	8.58231	8.40577	0.176535	1	8.27364	9.69166	-1.41802	0
CATMA1A42180	AT1G51110	plastid-lipid associated protein PAP / fibrillin family protein	tryptophan biosynthetic process	structural molecule activity	plastid	7.91557	9.71344	-1.79787	0	7.99284	7.93745	0.0553864	1	7.79395	9.20974	-1.41579	0
CATMA3C57983	AT3G22142	unknown protein	lipid transport	structural constituent of cell wall	endo. retic.	7.11406	8.43717	-1.32311	0	6.8716	7.05297	-0.181367	1	6.80588	8.2196	-1.41372	0
CATMA4A17230	AT4G16400	unknown protein, unknown protein	biological process unknown	molecular function unknown	No targeting	9.60833	11.0568	-1.44848	0	9.63074	9.53831	0.0924294	1	9.67307	11.0859	-1.41284	0
CATMA5A11600	AT5G13400	proton-dependent oligopeptide transport (POT) family protein	oligopeptide transport	transporter activity	No targeting	7.02611	9.01112	-1.98501	0	7.06223	6.9206	0.141631	1	6.98374	8.39529	-1.41155	0
CATMA1A41130	AT1G50020	unknown protein	biological process unknown	molecular function unknown	plastid	7.25427	8.90357	-1.6493	0	6.99108	7.07813	-0.0870489	1	6.93179	8.3419	-1.41012	0
CATMA3A19890	AT3G20230	50S ribosomal protein L18 family	translation	structural constituent of ribosome	plastid	8.37441	10.0228	-1.64839	0	8.08905	8.20523	-0.116182	1	8.17525	9.5838	-1.40855	0
CATMA1A57280	AT1G67860	unknown protein	biological process unknown	molecular function unknown	No targeting	6.83759	8.71422	-1.87663	0	6.7466	6.74194	0.00466151	1	6.65076	8.05626	-1.40551	0
CATMA1A11790	AT1G12800	S1 RNA-binding domain-containing protein	biological process unknown	RNA binding	plastid	7.37113	9.10702	-1.73589	0	7.8394	7.47569	0.363709	1	7.46276	8.8679	-1.40515	0
CATMA3B11755	AT3G12780	PGK1 (PHOSPHOGLYCERATE KINASE 1); phosphoglycerate kinase	glycolysis	phosphoglycerate kinase activity	plastid	10.8185	12.2408	-1.42229	0	11.0336	11.1044	-0.0707321	1	10.7881	12.1918	-1.40364	0
CATMA4A25810	AT4G24090	unknown protein	biological process unknown	molecular function unknown	plastid	7.57803	9.01198	-1.43395	0	7.78919	7.62291	0.166286	1	7.41067	8.81419	-1.40351	0
CATMA1A45145	AT1G54040	ESP (EPITHIOSPECIFIER PROTEIN)	response to jasmonic acid stimulus	molecular function unknown	No targeting	11.6637	13.2374	-1.57362	0	11.7811	11.7503	0.0308302	1	11.7586	13.1582	-1.3996	0
CATMA2A39180	AT2G40840	DPE2 (DISPROPORTIONATING ENZYME 2); 4-alpha-glucanotransferase/ heteroglycan binding	carbohydrate metabolic process	catalytic activity	plastid	9.90958	11.435	-1.52539	0	9.96095	9.87454	0.0864143	1	9.70249	11.1014	-1.39894	0
CATMA5A41950	AT5G45950	GDSL-motif lipase/hydrolase family protein	lipid metabolic process	carboxylesterase activity	endo. retic.	6.68963	8.27191	-1.58228	0	6.55669	6.68487	-0.128176	1	6.66495	8.0603	-1.39536	0
CATMA3A40640	AT3G47650	bundle-sheath defective protein 2 family / bsd2 family	protein folding	heat shock protein binding	plastid	7.19096	8.86184	-1.67087	0	7.47775	7.32881	0.148935	1	7.38421	8.77938	-1.39517	0
CATMA5A09420	AT5G10690	pentatricopeptide (PPR) repeat-containing protein / CBS domain-containing protein	biological process unknown	molecular function unknown	endo. retic.	7.40765	9.08058	-1.67293	0	7.44738	7.64148	-0.194096	1	7.17569	8.57007	-1.39437	0
CATMA5A62520	AT5G67070	RALFL34 (RALF-LIKE 34)	biological process unknown	molecular function unknown	endo. retic.	7.08211	8.61605	-1.53394	0	6.96392	7.04396	-0.0800348	1	6.92677	8.31991	-1.39314	0
CATMA2A02340	AT2G03410	Mo25 family protein, unknown protein	biological process unknown	binding	No targeting	7.7452	9.21957	-1.47436	0	7.55574	7.71557	-0.159824	1	7.47077	8.86389	-1.39312	0
CATMA2A45270	AT2G46820	TMP14 (THYLAKOID MEMBRANE PHOSPHOPROTEIN OF 14 KDA)	translation	structural constituent of ribosome	plastid	9.77986	11.8459	-2.06608	0	10.382	9.94803	0.433946	1	10.1213	11.5132	-1.39189	0
CATMA1A00070	AT1G01090	PDH-E1 ALPHA (PYRUVATE DEHYDROGENASE E1 ALPHA); pyruvate dehydrogenase (acetyl-transferring)	metabolic process	pyruvate dehydrogenase (acetyl-transferring) activity	plastid	8.48898	10.4406	-1.95162	0	9.25369	8.84427	0.409422	1	8.79173	10.1834	-1.39166	0
CATMA2A19280	AT2G20724	pseudogene				7.64203	9.07962	-1.43759	0	7.58738	7.7308	-0.143422	1	7.43812	8.82892	-1.3908	0
CATMA2A38160	AT2G39930	ATISA1/ISA1 (ISOAMYLASE 1); alpha-amylase/ isoamylase	carbohydrate metabolic process	catalytic activity	plastid	7.79283	9.33832	-1.5455	0	7.70801	7.72762	-0.0196062	1	7.73399	9.12449	-1.3905	0
CATMA5A01230	AT5G02160	unknown protein	biological process unknown	molecular function unknown	plastid	7.41443	9.07111	-1.65669	0	7.33755	7.40069	-0.0631372	1	7.436	8.82497	-1.38897	0
CATMA3A46375_N	AT3G53420	PIP2A (plasma membrane intrinsic protein 2;1)	transport	transporter activity	No targeting	9.58177	11.4879	-1.90613	0	10.6272	10.2972	0.33006	1	9.93708	11.326	-1.38888	0
CATMA3A15555	AT3G16140	PSAH-1 (photosystem I subunit H-1)	photosynthesis	molecular function unknown	plastid	8.80883	10.7077	-1.89887	0	8.98779	8.56819	0.4196	1	8.98303	10.3696	-1.38656	0
CATMA4A01230	AT4G01050	hydroxyproline-rich glycoprotein family protein	biological process unknown	molecular function unknown	plastid	9.02728	10.8132	-1.78595	0	9.47743	9.11843	0.358992	1	9.13041	10.5157	-1.38531	0
CATMA5A49470	AT5G53580	aldo/keto reductase family protein	biological process unknown	aldo-keto reductase activity	plastid	8.51693	9.95021	-1.43329	0	8.38899	8.54324	-0.154247	1	8.24712	9.63175	-1.38463	0
CATMA5A56580	AT5G60890	ATR1 (ALTERED TRYPTOPHAN REGULATION); DNA binding / kinase/ transcription factor	response to salt stress	DNA binding	No targeting	6.82474	8.18212	-1.35738	0	6.85209	6.96236	-0.110273	1	6.84201	8.22634	-1.38433	0
CATMA4A15650	AT4G15110	CYP97B3 (cytochrome P450, family 97, subfamily B, polypeptide 3); oxygen binding	electron transport	monooxygenase activity	plastid	8.39242	9.84515	-1.45273	0	8.23551	8.38011	-0.1446	1	8.05685	9.44019	-1.38333	0
CATMA1A05800	AT1G06750	unknown protein	regulation of transcription, DNA-dependent	DNA binding	mitochondria	9.62489	10.9783	-1.35345	0	9.8625	9.99944	-0.136943	1	9.3074	10.6867	-1.3793	0
CATMA3A26355	AT3G26520	TIP2 (TONOPLAST INTRINSIC PROTEIN 2); water channel	transport	transporter activity	No targeting	11.3409	12.8806	-1.53971	0	11.6535	11.4679	0.185519	1	11.0975	12.4767	-1.37914	0
CATMA5A14310	AT5G16030	unknown protein	biological process unknown	molecular function unknown	nucleus	7.08959	8.44632	-1.35673	0	6.91437	7.01717	-0.102807	1	6.92096	8.29715	-1.37619	0
CATMA1A38720	AT1G47670	amino acid transporter family protein	amino acid transport	amino acid transmembrane transporter activity	plastid	6.86547	8.46841	-1.60294	0	6.96194	6.93789	0.0240499	1	6.71888	8.09418	-1.3753	0
CATMA1A28540	AT1G30520	acyl-activating enzyme 14 (AAE14)	metabolic process	catalytic activity	No targeting	7.20305	8.59581	-1.39275	0	6.96967	7.18631	-0.216636	1	6.84488	8.21972	-1.37484	0
CATMA1A27990	AT1G29970	RPL18AA (60S RIBOSOMAL PROTEIN L18A-1)	translation	structural constituent of ribosome	No targeting	10.3997	11.9164	-1.5167	0	10.279	10.377	-0.0980284	1	10.1906	11.5635	-1.37293	0
CATMA3A44760	AT3G51820	ATG4/CHLG/G4 (CHLOROPHYLL SYNTHASE); chlorophyll synthetase	chlorophyll biosynthetic process	prenyltransferase activity	plastid	10.2087	11.585	-1.37629	0	10.2208	10.2868	-0.0659727	1	9.92084	11.2925	-1.37163	0
CATMA1A08635	AT1G09795	ATATP-PRT2 (ATP PHOSPHORIBOSYL TRANSFERASE 2); ATP phosphoribosyltransferase, tRNA pseudouridine synthase family protein	histidine biosynthetic process	ATP phosphoribosyltransferase activity	plastid	9.26106	10.5648	-1.30372	0	9.21708	9.2845	-0.0674235	1	8.79165	10.1631	-1.37145	0
CATMA5A59535	AT5G64040	PSAN (photosystem I reaction center subunit PSI-N); calmodulin binding	photosynthesis	protein binding	plastid	11.3717	13.4547	-2.08297	0	12.2293	11.7767	0.452511	1	11.6948	13.0652	-1.37038	0
CATMA5A31660	AT5G36170	HCF109 (HIGH CHLOROPHYLL FLUORESCENT 109); translation release factor	translational termination	translation release factor activity	plastid	7.94039	9.32411	-1.38372	0	8.03981	8.1039	-0.0640941	1	7.82297	9.19033	-1.36736	0
CATMA5A08637	AT5G09870	CESA5 (CELLULOSE SYNTHASE 5); transferase, transferring glycosyl groups	cellulose and pectin-containing cell wall biogenesis	protein binding	No targeting	8.76084	10.2455	-1.48468	0	8.78283	8.90169	-0.118862	1	8.61265	9.97773	-1.36507	0
CATMA3A01230	AT3G02250	unknown protein	biological process unknown	molecular function unknown	mitochondria	8.33266	9.84486	-1.5122	0	8.05789	8.27608	-0.218194	1	8.07666	9.44006	-1.3634	0
CATMA1A05600	AT1G06560	NOL1/NOP2/sun family protein		RNA binding	mitochondria	9.80003	11.1952	-1.39519	0	9.8452	9.95861	-0.113409	1	9.29563	10.6583	-1.36268	0
CATMA5A52776	AT5G57030	LUT2 (LUTEIN DEFICIENT 2); lycopene epsilon cyclase	carotenoid biosynthetic process	oxidoreductase activity, acting on paired donors, with incorporation or reduction of molecular oxygen	plastid	9.3382	10.7884	-1.45024	0	9.4058	9.4206	-0.0148038	1	8.99189	10.3518	-1.35986	0
CATMA5A42580	AT5G46580	pentatricopeptide (PPR) repeat-containing protein	biological process unknown		plastid	8.0807	9.80702	-1.72632	0	8.67383	8.47845	0.195381	1	7.99194	9.35008	-1.35814	0
CATMA5C65092	AT5G62790	DXR (1-DEOXY-D-XYLULOSE 5-PHOSPHATE REDUCTOISOMERASE)	metabolic process	catalytic activity	plastid	7.86049	9.44804	-1.58755	0	8.33821	8.42132	-0.0831059	1	7.94727	9.30506	-1.35779	0
CATMA5A47480	AT5G51550	phosphate-responsive 1 family protein	biological process unknown	molecular function unknown	endo. retic.	7.6741	9.00627	-1.33217	0	7.95544	8.1037	-0.148259	1	7.5488	8.90611	-1.35732	0
CATMA5A12010	AT5G13770	pentatricopeptide (PPR) repeat-containing protein, GCN5-related N-acetyltransferase, putative	biological process unknown	molecular function unknown	plastid	9.30993	10.6095	-1.29961	0	9.0711	9.34019	-0.269089	1	8.7213	10.0772	-1.35592	0
CATMA3A19900	AT3G20230	50S ribosomal protein L18 family	translation	structural constituent of ribosome	plastid	7.74692	9.17255	-1.42563	0	7.66749	7.71099	-0.0434932	1	7.52737	8.8807	-1.35333	0
CATMA4A41390	AT4G39970	haloacid dehalogenase-like hydrolase family protein	metabolic process	catalytic activity	plastid	7.5972	9.30891	-1.71171	0	7.5622	7.55851	0.00368263	1	7.54663	8.89941	-1.35279	0
CATMA3A53335	AT3G60320	DNA binding	biological process unknown	DNA binding	nucleus	7.71246	9.01583	-1.30338	0	7.63979	7.8605	-0.220705	1	7.48164	8.83297	-1.35133	0
CATMA5C64412	AT5G24155	squalene monooxygenase, putative / squalene epoxidase, putative	sterol biosynthetic process	oxidoreductase activity	endo. retic.	7.79254	9.22207	-1.42953	0	8.34613	8.24432	0.101811	1	7.91239	9.26337	-1.35098	0
CATMA3A24550	AT3G24590	signal peptidase I family protein	proteolysis	peptidase activity	plastid	8.05737	9.76872	-1.71135	0	8.64794	8.25064	0.397299	1	8.26008	9.60968	-1.3496	0
CATMA3B54606	AT3G61470	LHCA2 (Photosystem I light harvesting complex gene 2); chlorophyll binding	photosynthesis, light harvesting	chlorophyll binding	plastid	10.8181	12.387	-1.56887	0	11.0706	10.8517	0.218911	1	10.5425	11.892	-1.34945	0
CATMA4A35880	AT4G34090	unknown protein	biological process unknown	molecular function unknown	No targeting	7.90185	9.33357	-1.43172	0	8.07043	8.07634	-0.00591584	1	7.89515	9.24439	-1.34924	0
CATMA2C47595	AT2G34620	mitochondrial transcription termination factor-related / mTERF-related	biological process unknown	molecular function unknown	plastid	6.92123	8.35363	-1.4324	0	7.21718	7.14048	0.0767042	1	6.94898	8.29773	-1.34876	0
CATMA1A01250	AT1G02280	TOC33 (PLASTID PROTEIN IMPORT 1); GTP binding	intracellular protein transport	GTP binding	No targeting	7.88331	9.24892	-1.36562	0	7.92768	7.99	-0.0623232	1	7.61411	8.96203	-1.34792	0
CATMA4C42786	No Gene					8.57495	10.151	-1.57601	0	8.62062	8.98428	-0.363659	1	8.46448	9.81117	-1.34669	0
CATMA5A42710	AT5G46700	TRN2 (TORNADO 2)	aging	molecular function unknown	endo. retic.	7.23238	8.60253	-1.37015	0	7.14216	7.20271	-0.0605549	1	7.05486	8.39924	-1.34439	0
CATMA5A18380	AT5G19940	plastid-lipid associated protein PAP-related / fibrillin-related	biological process unknown	structural molecule activity	plastid	10.3864	11.7839	-1.39751	0	10.5988	10.5512	0.0476055	1	10.3947	11.7378	-1.3431	0
CATMA1A11250	AT1G12230	transaldolase, putative	carbohydrate metabolic process	catalytic activity	plastid	9.32117	10.6961	-1.37489	0	9.29164	9.38547	-0.0938323	1	8.89583	10.2372	-1.3414	0
CATMA5A27970	AT5G30510	RPS1 (ribosomal protein S1); RNA binding	translation	RNA binding	plastid	9.43498	10.9885	-1.55348	0	9.4532	9.43177	0.0214313	1	9.45028	10.7912	-1.34095	0
CATMA_GFT_01121	AT3G27850	RPL12-C (RIBOSOMAL PROTEIN L12-C); structural constituent of ribosome	translation	structural constituent of ribosome	plastid	8.75138	10.5427	-1.7913	0	9.76103	9.56767	0.193355	1	9.1775	10.5183	-1.34079	0
CATMA4A34310	AT4G32570	unknown protein	biological process unknown	molecular function unknown	nucleus	7.04656	8.33883	-1.29227	0	7.10199	7.15743	-0.0554352	1	6.76345	8.10401	-1.34056	0
CATMA4A19570	AT4G18480	CHLI1 (CHLORINA 42); magnesium chelatase	porphyrin biosynthetic process	nucleotide binding	plastid	9.78362	11.3877	-1.60413	0	9.76991	9.70092	0.0689894	1	9.73471	11.0735	-1.33879	0
CATMA5A38560	AT5G42760	unknown protein, unknown protein	biological process unknown	molecular function unknown	No targeting	8.41526	9.7649	-1.34964	0	8.47302	8.60756	-0.134543	1	8.04394	9.38061	-1.33667	0
CATMA2A27340	AT2G28950	ATEXPA6 (ARABIDOPSIS THALIANA EXPANSIN A6)	cellulose and pectin-containing cell wall organization and biogenesis	molecular function unknown	endo. retic.	7.49817	9.10183	-1.60366	0	7.66164	7.52597	0.135675	1	7.39957	8.73619	-1.33662	0
CATMA3A25440	AT3G25660	glutamyl-tRNA(Gln) amidotransferase, putative	translation	carbon-nitrogen ligase activity, with glutamine as amido-N-donor	mitochondria	7.59464	9.22852	-1.63388	0	7.57996	7.46868	0.11128	1	7.56214	8.89874	-1.3366	0
CATMA1A69550	AT1G80380	phosphoribulokinase/uridine kinase-related	photorespiration	glycerate kinase activity	plastid	7.81352	9.86941	-2.05588	0	8.4376	7.89696	0.540635	1	8.17129	9.50718	-1.33588	0
CATMA5A52910	AT5G57170	macrophage migration inhibitory factor family protein / MIF family protein	inflammatory response	protein kinase activity	No targeting	7.33049	8.90818	-1.57769	0	7.35156	7.38785	-0.0362859	1	7.24752	8.58217	-1.33465	0
CATMA1A60100	AT1G70820	phosphoglucomutase, putative / glucose phosphomutase, putative	carbohydrate metabolic process	intramolecular transferase activity, phosphotransferases	plastid	8.61556	10.0318	-1.41621	0	9.03693	8.85915	0.177784	1	8.77604	10.109	-1.33297	0
CATMA5A37820	AT5G42100	glycosyl hydrolase family 17 protein	carbohydrate metabolic process	catalytic activity	endo. retic.	9.1645	10.621	-1.45655	0	9.01291	9.0405	-0.0275908	1	8.87684	10.2088	-1.33193	0
CATMA3A48360	AT3G55360	ATTSC13/CER10/ECR/TSC13 (ENOYL-COA REDUCTASE); 3-oxo-5-alpha-steroid 4-dehydrogenase/ fatty acid elongase/ trans-2-enoyl-CoA reductase (NADPH)	lipid metabolic process	3-oxo-5-alpha-steroid 4-dehydrogenase activity	No targeting	8.2602	10.0582	-1.79801	0	8.64705	8.37008	0.276976	1	8.50429	9.83528	-1.33099	0
CATMA4A29340	AT4G27700	rhodanese-like domain-containing protein	aging	molecular function unknown	plastid	10.3024	11.6417	-1.33927	0	10.191	10.2888	-0.0978868	1	9.9784	11.304	-1.32561	0
CATMA1A57970	AT1G68585	metal ion binding, plastid-specific 30S ribosomal protein 3, putative / PSRP-3, putative	cell cycle arrest	cyclin-dependent protein kinase inhibitor activity	No targeting	8.88108	10.3644	-1.48334	0	9.02958	9.03911	-0.00953239	1	8.75225	10.0759	-1.32365	0
CATMA3A23650	AT3G23700	S1 RNA-binding domain-containing protein	response to cold	RNA binding	plastid	7.75138	9.57165	-1.82028	0	8.2161	7.83074	0.385366	1	7.7062	9.02967	-1.32346	0
CATMA1C71618	AT1G44575	NPQ4 (NONPHOTOCHEMICAL QUENCHING)	photosynthesis, light harvesting	molecular function unknown	plastid	10.3331	12.2483	-1.91517	0	11.1328	10.9224	0.210372	1	10.946	12.2692	-1.32316	0
CATMA3A56090	AT3G62910	APG3 (ALBINO AND PALE GREEN); translation release factor	translational termination	translation release factor activity	plastid	7.17348	8.59418	-1.42069	0	7.33994	7.2827	0.0572424	1	7.22605	8.54165	-1.3156	0
CATMA2B18365	AT2G19860	ATHXK2 (HEXOKINASE 2)	glycolysis	hexokinase activity	No targeting	7.94679	9.25648	-1.30969	0	8.31958	8.18922	0.130359	1	7.91977	9.23288	-1.31311	0
CATMA3C57764	AT3G53420	PIP2A (plasma membrane intrinsic protein 2;1)	transport	transporter activity	No targeting	10.4406	12.1609	-1.72024	0	11.2825	11.0796	0.202835	1	10.7276	12.0407	-1.31311	0
CATMA1A15010_N	AT1G15980	unknown protein	biological process unknown	catalytic activity	plastid	7.02522	8.57281	-1.54759	0	7.44741	7.32719	0.120216	1	7.08029	8.39256	-1.31227	0
CATMA1A65090	AT1G75800	pathogenesis-related thaumatin family protein	response to other organism	molecular function unknown	endo. retic.	8.21956	9.61999	-1.40043	0	8.36543	8.34115	0.0242877	1	8.11207	9.4232	-1.31113	0
CATMA5A40310	AT5G44520	ribose 5-phosphate isomerase-related	5-phosphoribose 1-diphosphate biosynthetic process	ribose-5-phosphate isomerase activity	plastid	8.40496	9.83434	-1.42938	0	8.50627	8.59478	-0.0885082	1	8.2126	9.52149	-1.30889	0
CATMA1A57406_N	AT1G68010	HPR (Hydroxypyruvate reductase); NAD binding / cofactor binding / oxidoreductase, acting on the CH-OH group of donors, NAD or NADP as acceptor	metabolic process	catalytic activity	No targeting	9.66634	11.0266	-1.36027	0	10.3059	10.2982	0.00775759	1	9.28532	10.5939	-1.30859	0
CATMA1A45970	AT1E35350	EUGENE prediction				9.60995	11.0025	-1.39257	0	9.75834	9.62642	0.131918	1	9.44156	10.7494	-1.3078	0
CATMA2A28480	AT2G30200	[acyl-carrier-protein] S-malonyltransferase/ transferase	fatty acid biosynthetic process	catalytic activity	mitochondria	7.93405	9.29883	-1.36478	0	7.81318	7.82176	-0.00857581	1	7.635	8.94102	-1.30602	0
CATMA3A48980	AT3G56010	unknown protein	biological process unknown	molecular function unknown	plastid	8.44002	9.8642	-1.42418	0	8.64389	8.56976	0.0741385	1	8.18249	9.48734	-1.30485	0
CATMA4A21390	AT4G20130	PTAC14 (PLASTID TRANSCRIPTIONALLY ACTIVE14)	biological process unknown	protein binding	plastid	7.30554	8.65102	-1.34548	0	7.26254	7.26475	-0.0022111	1	7.16422	8.46754	-1.30332	0
CATMA1A13350	AT1G14345	unknown protein	biological process unknown	molecular function unknown	plastid	8.0476	9.4945	-1.44691	0	7.93695	8.15613	-0.219174	1	7.85043	9.15309	-1.30266	0
CATMA5A15460	AT5G17170	rubredoxin family protein	electron transport	protein binding	plastid	8.40098	9.80348	-1.4025	0	8.78514	8.67841	0.106734	1	8.46083	9.76273	-1.3019	0
CATMA5A33960	AT5G38410	ribulose bisphosphate carboxylase small chain 3B / RuBisCO small subunit 3B (RBCS-3B) (ATS3B)	carbon utilization by fixation of carbon dioxide	ribulose-bisphosphate carboxylase activity	plastid	11.4539	12.8253	-1.37141	0	11.5359	11.5492	-0.0133032	1	11.2337	12.532	-1.29833	0
CATMA1C71990	AT1G65295	unknown protein	biological process unknown	molecular function unknown	endo. retic.	7.47844	8.98976	-1.51132	0	7.71173	7.59656	0.115168	1	7.44752	8.74387	-1.29634	0
CATMA5A15040	AT5G16715	EMB2247 (EMBRYO DEFECTIVE 2247); ATP binding / aminoacyl-tRNA ligase	translation	nucleotide binding	mitochondria	7.74415	9.20696	-1.46281	0	8.17474	8.13203	0.0427107	1	7.93917	9.23481	-1.29564	0
CATMA3A15940	AT3G16520	UDP-glucoronosyl/UDP-glucosyl transferase family protein	metabolic process	UDP-glycosyltransferase activity	No targeting	7.96664	9.78009	-1.81345	0	8.20527	7.85111	0.354164	1	8.21386	9.50883	-1.29498	0
CATMA4A16240	AT4G15510	calcium ion binding	photosynthesis	calcium ion binding	plastid	7.64712	9.08999	-1.44286	0	7.60973	7.53658	0.0731454	1	7.43105	8.72475	-1.29369	0
CATMA3A08690	AT3G09820	ADK1 (ADENOSINE KINASE 1)	purine ribonucleoside salvage	adenosine kinase activity	No targeting	9.59958	11.1028	-1.50326	0	9.69851	9.55735	0.14116	1	9.5363	10.83	-1.29368	0
CATMA2A28870	AT2G30600	BTB/POZ domain-containing protein, unknown protein	cell adhesion	protein binding	No targeting	8.40828	10.0241	-1.61586	0	8.63735	8.51802	0.119329	1	8.33775	9.6309	-1.29315	0
CATMA1A58440	AT1G69070	unknown protein	primary metabolic process	binding	No targeting	6.88087	8.50366	-1.62279	0	6.63949	6.78478	-0.145286	1	6.68189	7.9741	-1.29221	0
CATMA5A58310	AT5G62720	integral membrane HPP family protein	biological process unknown	molecular function unknown	mitochondria	8.10033	9.77	-1.66968	0	8.55548	8.22258	0.332906	1	8.26766	9.5582	-1.29054	0
CATMA5A60310	AT5G64870	unknown protein	biological process unknown	molecular function unknown	No targeting	6.97292	8.47579	-1.50287	0	6.9198	6.93489	-0.0150944	1	6.9353	8.22426	-1.28896	0
CATMA4A36760	AT4G34980	SLP2 (subtilisin-like serine protease 2); subtilase	proteolysis	subtilase activity	endo. retic.	8.36705	9.72795	-1.3609	0	8.38283	8.48527	-0.102434	1	8.12019	9.40895	-1.28876	0
CATMA2A45910	AT2G47450	CAO (CHAOS); chromatin binding	chromatin assembly or disassembly	chromatin binding	plastid	11.129	12.4466	-1.31758	0	11.2313	11.2153	0.0159301	1	11.1361	12.4194	-1.28328	0
CATMA1C71383	AT1G23740	oxidoreductase, zinc-binding dehydrogenase family protein	metabolic process	catalytic activity	plastid	7.46639	8.80375	-1.33737	0	8.29927	7.9184	0.380872	1	7.87792	9.15877	-1.28085	0
CATMA4A04930	AT4G04330	unknown protein, malonyl-CoA decarboxylase family protein	regulation of transcription	transcription factor activity	plastid	8.86206	10.1648	-1.3027	0	8.83963	8.9131	-0.0734772	1	8.58964	9.87039	-1.28075	0
CATMA1A42150	AT1G51080	unknown protein	biological process unknown	molecular function unknown	plastid	7.31091	8.63352	-1.32261	0	6.92169	6.97607	-0.0543863	1	7.13394	8.4146	-1.28066	0
CATMA4A35380	AT4G33625	unknown protein	biological process unknown	molecular function unknown	No targeting	7.25769	8.79341	-1.53572	0	7.48668	7.28142	0.205261	1	7.35246	8.63246	-1.28	0
CATMA5A13190	AT5G14920	gibberellin-regulated family protein	response to gibberellin stimulus	structural constituent of cell wall	endo. retic.	7.95339	9.29441	-1.34102	0	8.04825	7.87799	0.170258	1	7.61444	8.89441	-1.27997	0
CATMA2A03690	AT2G04780	FLA7 (FLA7)	protein modification process	molecular function unknown	endo. retic.	7.8654	9.70316	-1.83776	0	7.68561	7.53735	0.148255	1	7.87789	9.15745	-1.27956	0
CATMA5A06200	AT5G07020	proline-rich family protein	biological process unknown	molecular function unknown	plastid	9.13362	10.8161	-1.68246	0	9.71439	9.23806	0.476329	1	9.22583	10.5052	-1.27935	0
CATMA5A53170	AT5G57440	GS1 (GLYCEROL-3-PHOSPHATASE 2); hydrolase	metabolic process	catalytic activity	No targeting	7.9541	9.28345	-1.32935	0	7.83522	7.94587	-0.11065	1	7.7204	8.99874	-1.27835	0
CATMA4C42223	AT4G11320	cysteine proteinase, putative	proteolysis	cysteine-type endopeptidase activity	endo. retic.	6.8135	8.1875	-1.374	0	6.71327	6.82194	-0.108669	1	6.78757	8.0657	-1.27813	0
CATMA5A49750	AT5G53860	EMB2737 (EMBRYO DEFECTIVE 2737)	protein folding	molecular function unknown	No targeting	8.25913	9.95492	-1.69579	0	8.39008	8.17158	0.218499	1	8.31148	9.58916	-1.27767	0
CATMA5A54080	AT5G58330	malate dehydrogenase (NADP), chloroplast, putative	carbohydrate metabolic process	catalytic activity	plastid	8.0038	9.76237	-1.75857	0	8.73201	8.30816	0.423849	1	8.03368	9.31075	-1.27707	0
CATMA3A19350	AT3G19720	ARC5 (ACCUMULATION AND REPLICATION OF CHLOROPLAST 5); GTP binding / GTPase	biological process unknown	GTPase activity	No targeting	7.81241	9.21204	-1.39963	0	7.70051	7.77231	-0.0718001	1	7.64378	8.92037	-1.2766	0
CATMA1A65320	AT1G76100	plastocyanin	electron transport	copper ion binding	plastid	8.76802	10.681	-1.91293	0	8.47081	8.23646	0.234355	1	9.13811	10.4134	-1.27528	0
CATMA4A14010	AT4G13840	transferase family protein	biological process unknown	transferase activity	No targeting	8.12299	9.53178	-1.40879	0	8.02228	7.93673	0.0855514	1	7.84124	9.11389	-1.27265	0
CATMA4C42456	AT4G22890	unknown protein	photosynthetic electron transport in photosystem I	molecular function unknown	plastid	7.1876	8.60657	-1.41897	0	7.90155	7.55059	0.350957	1	7.59331	8.86494	-1.27163	0
CATMA1A66010	AT1G76790	O-methyltransferase family 2 protein	biological process unknown	methyltransferase activity	No targeting	6.92064	8.42443	-1.50379	0	6.9825	6.91484	0.06766	1	6.84279	8.11421	-1.27143	0
CATMA3A48250	AT3G55250	unknown protein	biological process unknown	molecular function unknown	plastid	8.41886	9.76464	-1.34578	0	8.58866	8.35734	0.231321	1	8.43707	9.70629	-1.26922	0
CATMA5A42105	AT5G46110	APE2 (ACCLIMATION OF PHOTOSYNTHESIS TO ENVIRONMENT)	transport	transporter activity	mitochondria	7.42995	8.86832	-1.43837	0	7.70694	7.37526	0.331682	1	7.55218	8.82082	-1.26864	0
CATMA3A49620	AT3G56650	thylakoid lumenal 20 kDa protein	biological process unknown	molecular function unknown	plastid	7.64442	8.95168	-1.30727	0	7.77661	7.60971	0.166905	1	7.617	8.88196	-1.26496	0
CATMA3A18290	AT3G18680	aspartate/glutamate/uridylate kinase family protein	pyrimidine nucleotide biosynthetic process	uridylate kinase activity	plastid	7.64133	9.03346	-1.39213	0	7.77613	7.76921	0.00692399	1	7.58078	8.84552	-1.26473	0
CATMA3A25470	AT3G25690	CHUP1 (CHLOROPLAST UNUSUAL POSITIONING 1)	biological process unknown	molecular function unknown	endo. retic.	7.57471	8.98809	-1.41338	0	7.87823	7.77063	0.107603	1	7.60155	8.8655	-1.26394	0
CATMA2C47539	AT2G31790	UDP-glucoronosyl/UDP-glucosyl transferase family protein	metabolic process	UDP-glycosyltransferase activity	No targeting	7.9244	9.45148	-1.52708	0	8.26708	8.22634	0.0407366	1	7.99822	9.26131	-1.26309	0
CATMA3A15420	AT3G16000	MFP1 (MAR BINDING FILAMENT-LIKE PROTEIN 1)	carbohydrate metabolic process	catalytic activity	plastid	7.61509	9.08332	-1.46823	0	7.83699	7.71468	0.122305	1	7.5127	8.77484	-1.26214	0
CATMA1C71824	AT1G54780	thylakoid lumen 18.3 kDa protein	biological process unknown	molecular function unknown	plastid	10.3399	11.8222	-1.48231	0	10.9782	10.8638	0.114351	1	10.0829	11.3446	-1.26169	0
CATMA1D00214	AT1G29910	CAB3 (CHLOROPHYLL A/B BINDING PROTEIN 3); chlorophyll binding	photosynthesis, light harvesting	chlorophyll binding	plastid	11.324	12.6379	-1.31395	0	11.4182	11.6203	-0.202097	1	11.3366	12.5981	-1.26148	0
CATMA3A07540	AT3G08740	elongation factor P (EF-P) family protein	translational elongation	translation elongation factor activity	plastid	9.91361	11.2418	-1.32814	0	9.57895	9.76263	-0.183677	1	9.73457	10.9958	-1.2612	0
CATMA4A32190	AT4G30580	ATS2 (EMBRYO DEFECTIVE 1995); 1-acylglycerol-3-phosphate O-acyltransferase/ acyltransferase	phosphatidylglycerol biosynthetic process	1-acylglycerol-3-phosphate O-acyltransferase activity	plastid	8.59251	9.8854	-1.29289	0	8.68272	8.86407	-0.181355	1	8.30404	9.56497	-1.26093	0
CATMA1A48480	AT1G58300	HO4 (HEME OXYGENASE 4); heme oxygenase (decyclizing)/ oxidoreductase	biological process unknown	heme oxygenase (decyclizing) activity	No targeting	8.52482	10.0571	-1.53232	0	8.82513	8.69964	0.12549	1	8.61298	9.87357	-1.26059	0
CATMA3A08450	AT3G09580	amine oxidase family protein	electron transport	oxidoreductase activity	plastid	7.3329	8.64116	-1.30826	0	7.08373	7.10185	-0.0181257	1	7.12555	8.38529	-1.25974	0
CATMA1A45630	AT1G54490	AIN1 (ACC INSENSITIVE 1); 5p-3p exonuclease/ nucleic acid binding	N-terminal protein myristoylation	nucleic acid binding	No targeting	7.37089	8.77496	-1.40407	0	7.47567	7.49285	-0.0171797	1	7.21556	8.47432	-1.25876	0
CATMA5A20120	AT5G22640	EMB1211 (EMBRYO DEFECTIVE 1211)	embryonic development ending in seed dormancy	molecular function unknown	nucleus	7.86688	9.28035	-1.41347	0	7.91872	8.13284	-0.214112	1	7.61042	8.86867	-1.25824	0
CATMA1A60876	AT1G71695	peroxidase 12 (PER12) (P12) (PRXR6)	electron transport	peroxidase activity	endo. retic.	6.6618	8.14326	-1.48146	0	6.81263	6.7134	0.099234	1	6.75181	8.00957	-1.25777	0
CATMA1A00160	AT1G01170	ozone-responsive stress-related protein, putative, GIF2 (GRF1-INTERACTING FACTOR 2)	response to stress	molecular function unknown	No targeting	8.54723	9.86048	-1.31326	0	8.47591	8.5697	-0.09379	1	8.14669	9.40369	-1.257	0
CATMA1A31340	AT1G33040	nascent polypeptide-associated complex (NAC) domain-containing protein	biological process unknown	molecular function unknown	No targeting	8.00574	9.42613	-1.42039	0	8.15161	7.97568	0.175928	1	7.89209	9.14616	-1.25407	0
CATMA5A51023	AT5G55280	FTSZ1-1 (FtsZ1-1); structural molecule	plastid fission	GTPase activity	plastid	8.77923	10.2401	-1.46088	0	9.11473	8.84165	0.27308	1	8.76888	10.0227	-1.25387	0
CATMA4A26750	AT4G25050	ACP4 (ACYL CARRIER PROTEIN 4)	fatty acid biosynthetic process	acyl carrier activity	plastid	11.1368	12.5601	-1.42335	0	11.2416	11.2779	-0.0363237	1	11.0866	12.3388	-1.25218	0
CATMA1A15850	AT1G16858	unknown protein, merozoite surface protein-related	electron transport	iron ion binding	No targeting	8.93871	10.2615	-1.3228	0	9.00927	9.11804	-0.108769	1	8.6689	9.92097	-1.25207	0
CATMA2A39940	AT2G41540	GPDHC1; NAD binding / glycerol-3-phosphate dehydrogenase (NAD+)	carbohydrate metabolic process	catalytic activity	No targeting	7.05956	8.6487	-1.58914	0	6.89341	6.99071	-0.0973023	1	6.92879	8.17885	-1.25005	0
CATMA1A53400	AT1G64150	unknown protein	lipid A biosynthetic process	tetraacyldisaccharide 4p-kinase activity	plastid	7.43509	8.97965	-1.54456	0	7.70538	7.52196	0.183423	1	7.51021	8.75993	-1.24972	0
CATMA1A02545	AT1G03680	ATHM1 (Arabidopsis thioredoxin M-type 1); thiol-disulfide exchange intermediate	glycerol ether metabolic process	electron carrier activity	plastid	9.92204	11.244	-1.32197	0	10.0753	9.83681	0.238506	1	9.58566	10.8352	-1.24949	0
CATMA2A02740	AT2G03850	late embryogenesis abundant domain-containing protein / LEA domain-containing protein	embryonic development ending in seed dormancy	molecular function unknown	plastid	7.53664	8.86426	-1.32762	0	7.81429	7.60712	0.207167	1	7.64245	8.89108	-1.24863	0
CATMA2A38810	AT2G40490	HEME2; uroporphyrinogen decarboxylase	porphyrin biosynthetic process	uroporphyrinogen decarboxylase activity	plastid	9.77662	11.4276	-1.65098	0	9.91234	9.8391	0.073244	1	9.8177	11.0622	-1.24447	0
CATMA1A64090	AT1G74740	CPK30 (calcium-dependent protein kinase 30); calcium- and calmodulin-dependent protein kinase/ kinase/ protein kinase, unknown protein	protein amino acid phosphorylation	protein kinase activity	No targeting	10.9831	12.3837	-1.40067	0	11.1138	11.171	-0.0572077	1	10.9866	12.2304	-1.24381	0
CATMA1A41770	AT1G50730	unknown protein	response to light stimulus	signal transducer activity	No targeting	6.69275	8.03185	-1.33911	0	6.67212	6.87473	-0.202611	1	6.70415	7.94683	-1.24268	0
CATMA1C72003	AT1G65960	GAD2 (GLUTAMATE DECARBOXYLASE 2); calmodulin binding	glutamate metabolic process	catalytic activity	mitochondria	8.55727	10.5183	-1.96103	0	9.77976	9.23021	0.549547	1	9.50993	10.7526	-1.24262	0
CATMA1A28550	AT1G30530	UDP-glucoronosyl/UDP-glucosyl transferase family protein	metabolic process	UDP-glycosyltransferase activity	endo. retic.	7.54664	9.00199	-1.45534	0	7.3542	7.38087	-0.0266716	1	7.47753	8.71839	-1.24086	0
CATMA5A59320	AT5G63780	zinc finger (C3HC4-type RING finger) family protein	maintenance of shoot apical meristem identity	protein binding	No targeting	7.43693	8.88074	-1.44381	0	7.85748	7.65414	0.203338	1	7.48767	8.72735	-1.23969	0
CATMA2A20550	AT2G21960	unknown protein, SEP2 (STRESS ENHANCED PROTEIN 2)	hexose phosphate transport	glucose transmembrane transporter activity	plastid	8.77426	10.1364	-1.36218	0	8.71269	8.66577	0.046918	1	8.82595	10.0641	-1.23812	0
CATMA1C71615	AT1G44446	CH1 (CHLORINA 1); chlorophyll a oxygenase	electron transport	chlorophyllide a oxygenase activity	plastid	9.68557	11.0554	-1.36982	0	10.0187	10.0499	-0.0312715	1	9.23043	10.4672	-1.23674	0
CATMA5C64549	AT5G35480	unknown protein	biological process unknown	molecular function unknown	No targeting	9.11122	10.4374	-1.32621	0	9.46303	9.66139	-0.198362	1	9.00832	10.2387	-1.23035	0
CATMA1C71120	AT1G09340	catalytic/ coenzyme binding	circadian rhythm	catalytic activity	No targeting	11.4061	12.7845	-1.37837	0	11.766	11.8377	-0.0717186	1	11.4642	12.6933	-1.2291	0
CATMA1A46750	AT1G55670	PSAG	photosynthetic electron transport in photosystem I	molecular function unknown	plastid	10.8732	12.3013	-1.4281	0	11.0621	10.9093	0.152798	1	10.6605	11.888	-1.22745	0
CATMA2A19310	AT2G20750	ATEXPB1 (ARABIDOPSIS THALIANA EXPANSIN B1)	cellulose and pectin-containing cell wall organization and biogenesis	molecular function unknown	endo. retic.	7.17567	8.58155	-1.40587	0	7.00441	7.09763	-0.0932165	1	7.1145	8.34158	-1.22708	0
CATMA3A14890	AT3G15480	unknown protein	biological process unknown	molecular function unknown	endo. retic.	8.95992	10.3172	-1.35727	0	9.15161	9.07852	0.0730833	1	8.88874	10.1155	-1.2268	0
CATMA1C71229	AT1G15820	LHCB6 (LIGHT HARVESTING COMPLEX PSII); chlorophyll binding	photosynthesis, light harvesting	chlorophyll binding	plastid	11.6526	13.5059	-1.85327	0	12.5249	12.0475	0.477487	1	11.993	13.2191	-1.22615	0
CATMA5A05500	AT5G06290	2-cys peroxiredoxin, chloroplast, putative	response to cold	antioxidant activity	plastid	10.1998	11.6255	-1.42566	0	10.0527	10.0672	-0.0145128	1	10.0475	11.2722	-1.22466	0
CATMA5A54890	AT5G59130	subtilase family protein	proteolysis	subtilase activity	endo. retic.	7.36138	8.97626	-1.61488	0	7.83269	7.45111	0.381576	1	7.71666	8.94047	-1.2238	0
CATMA1A24310	AT1G26100	cytochrome B561 family protein, ATP binding	electron transport	carbon-monoxide oxygenase activity	endo. retic.	6.98866	8.28719	-1.29853	0	6.88369	6.81066	0.0730337	1	6.86849	8.08983	-1.22134	0
CATMA2A32725	AT2G34590	transketolase family protein	biological process unknown	catalytic activity	plastid	9.53152	10.9457	-1.41421	0	9.71555	9.61804	0.0975137	1	9.42595	10.6367	-1.21072	0
CATMA1A09640	AT1G10760	SEX1 (STARCH EXCESS 1)	response to symbiotic fungus	ATP binding	No targeting	7.06282	8.53511	-1.47228	0	7.07171	7.0016	0.0701144	1	7.14944	8.35983	-1.2104	0
CATMA5A58260	AT5G62670	AHA11 (ARABIDOPSIS H(+)-ATPASE 11); ATPase, proton-dependent oligopeptide transport (POT) family protein	transport	catalytic activity	No targeting	8.22875	9.58422	-1.35547	0	8.11276	8.09288	0.019877	1	7.69711	8.90595	-1.20883	0
CATMA1A56700	AT1G67390	F-box family protein	biological process unknown	molecular function unknown	No targeting	7.24488	8.62268	-1.37781	0	7.16271	7.20572	-0.0430112	1	6.97867	8.18496	-1.20628	0
CATMA1A64680	AT1G75350	EMB2184 (EMBRYO DEFECTIVE 2184); structural constituent of ribosome	translation	structural constituent of ribosome	plastid	10.7045	12.1702	-1.4657	0	11.0395	11.0863	-0.0468591	1	10.735	11.9393	-1.20431	0
CATMA2A32690	AT2G34560	katanin, putative	protein metabolic process	nucleotide binding	No targeting	7.55407	8.85264	-1.29857	0	7.61197	7.72577	-0.113803	1	7.4662	8.67029	-1.20409	0
CATMA5A19250	AT5G20720	CPN20 (CHAPERONIN 20); calmodulin binding	protein folding	calmodulin binding	plastid	9.89092	11.4548	-1.56389	0	8.30186	8.26805	0.033807	1	9.9839	11.1879	-1.20397	0
CATMA3A47845	AT3G54890	LHCA1	photosynthesis, light harvesting	chlorophyll binding	plastid	11.8011	13.2552	-1.45413	0	11.9806	11.9032	0.0773984	1	11.8141	13.0159	-1.20177	0
CATMA_GFT_01102	AT3G26450	major latex protein-related / MLP-related	defense response	molecular function unknown	No targeting	7.43801	9.07499	-1.63698	0	8.13173	7.7246	0.407133	1	7.65125	8.85286	-1.20161	0
CATMA3A16580	AT3G17170	RFC3 (REGULATOR OF FATTY-ACID COMPOSITION 3); structural constituent of ribosome	translation	structural constituent of ribosome	No targeting	8.04587	9.36547	-1.3196	0	8.13976	7.97005	0.169711	1	7.84775	9.04765	-1.1999	0
CATMA2A33520	AT2G35410	33 kDa ribonucleoprotein, chloroplast, putative / RNA-binding protein cp33, putative	protein transport	nucleotide binding	plastid	8.41699	9.89918	-1.48219	0	8.7552	8.61112	0.144077	1	8.4121	9.60851	-1.19641	0
CATMA1A66682	AT1G77490	TAPX; L-ascorbate peroxidase	electron transport	peroxidase activity	plastid	7.53745	9.16907	-1.63161	0	7.47702	7.21496	0.262061	1	7.56654	8.76203	-1.19549	0
CATMA5A46940_N	AT5G51010	rubredoxin family protein, unknown protein	electron transport	electron carrier activity	plastid	8.64693	9.94094	-1.29401	0	9.05511	9.09957	-0.0444602	1	8.58366	9.77823	-1.19457	0
CATMA3A23780	AT3G23820	GAE6 (UDP-D-GLUCURONATE 4-EPIMERASE 6); catalytic	carbohydrate metabolic process	catalytic activity	No targeting	8.15585	9.60138	-1.44553	0	8.5801	8.2395	0.340598	1	8.17925	9.37314	-1.19389	0
CATMA3A16430	AT3G17040	HCF107 (HIGH CHLOROPHYLL FLUORESCENT 107); binding	RNA processing	binding	plastid	8.37099	10.0778	-1.70682	0	8.55546	8.32982	0.225639	1	8.4914	9.6844	-1.19299	0
CATMA4A23690	AT4G22010	SKS4 (SKU5 Similar 4); copper ion binding / oxidoreductase	biological process unknown	copper ion binding	endo. retic.	6.69895	8.00912	-1.31017	0	6.72595	6.70572	0.020237	1	6.6415	7.83397	-1.19247	0
CATMA1A48050	AT1G57770	amine oxidase family	carotenoid biosynthetic process	oxidoreductase activity	plastid	8.71574	10.026	-1.3103	0	8.81362	8.69552	0.118107	1	8.48793	9.67962	-1.19169	0
CATMA5A45825	AT5G49910	cpHSC70-2 (HEAT SHOCK PROTEIN 70-7); ATP binding / unfolded protein binding	protein folding	ATP binding	plastid	9.12848	10.5783	-1.44986	0	9.40136	9.30635	0.0950086	1	9.0763	10.265	-1.18873	0
CATMA5A53690	AT5G57930	APO2 (ACCUMULATION OF PHOTOSYSTEM ONE 2)	embryonic development ending in seed dormancy	molecular function unknown	plastid	8.95158	10.4156	-1.46403	0	9.33155	9.12185	0.209704	1	8.86007	10.0462	-1.18608	0
CATMA5A11880	AT5G13650	elongation factor family protein	biological process unknown	translation elongation factor activity	plastid	9.05301	10.5912	-1.53823	0	9.25971	9.13026	0.129453	1	8.96617	10.1496	-1.18344	0
CATMA3A44850	AT3G51950	RNA binding	biological process unknown	nucleotide binding	No targeting	7.1385	8.79647	-1.65797	0	7.20432	7.07473	0.129589	1	7.06616	8.24894	-1.18278	0
CATMA1A39580	AT1G48480	RKL1 (Receptor-like kinase 1); ATP binding / kinase/ protein serine/threonine kinase	protein amino acid phosphorylation	protein kinase activity	endo. retic.	8.21814	9.51381	-1.29567	0	8.02056	8.28394	-0.263375	1	7.80835	8.98534	-1.17699	0
CATMA2C47540	AT2G31840	unknown protein	metabolic process	UDP-glycosyltransferase activity	plastid	8.03421	9.3516	-1.3174	0	8.36726	8.3798	-0.0125434	1	7.74699	8.92225	-1.17526	0
CATMA5A44730	AT5G48790	unknown protein	biological process unknown	molecular function unknown	plastid	7.42609	8.73187	-1.30577	0	7.72728	7.6608	0.0664848	1	7.34287	8.51256	-1.16969	0
CATMA5C64550	AT5G35490	unknown protein	biological process unknown	molecular function unknown	No targeting	7.3889	8.75764	-1.36873	0	7.49415	7.60966	-0.115512	1	7.24384	8.41255	-1.1687	0
CATMA3A01685	AT3G02730	ATF1/TRXF1 (THIOREDOXIN F-TYPE 1); thiol-disulfide exchange intermediate	cell redox homeostasis	thiol-disulfide exchange intermediate activity	plastid	10.1328	11.5157	-1.38292	0	10.5526	10.3361	0.216551	1	10.1818	11.3465	-1.16473	0
CATMA5C64316	AT5G19940	plastid-lipid associated protein PAP-related / fibrillin-related	biological process unknown	structural molecule activity	plastid	7.3215	8.68426	-1.36276	0	7.79587	7.70328	0.0925948	1	7.45295	8.6158	-1.16285	0
CATMA1C71642	AT1G45474	LHCA5 (Photosystem I light harvesting complex gene 5)	photosynthesis, light harvesting	molecular function unknown	mitochondria	7.69528	9.18296	-1.48768	0	8.37577	8.11165	0.264122	1	7.94318	9.10379	-1.16062	0
CATMA5A16000	AT5G17710	EMB1241 (EMBRYO DEFECTIVE 1241); adenyl-nucleotide exchange factor/ chaperone binding / protein binding / protein homodimerization	protein folding	adenyl-nucleotide exchange factor activity	plastid	8.76842	10.1837	-1.41528	0	9.18639	8.97842	0.207975	1	8.80779	9.9645	-1.15671	0
CATMA4A38210_N	AT4G36660	unknown protein	biological process unknown	molecular function unknown	plastid	7.109	8.49752	-1.38852	0	7.46026	7.16153	0.298733	1	7.13972	8.29517	-1.15545	0
CATMA4A12935	AT4G12800	PSAL (photosystem I subunit L)	photosynthesis	molecular function unknown	plastid	11.3162	12.9187	-1.60253	0	11.6527	11.3768	0.275848	1	11.4228	12.5775	-1.15475	0
CATMA3A39340	AT3G46320	histone H4	nucleosome assembly	DNA binding	No targeting	8.12903	9.73074	-1.60171	0	8.29987	8.20996	0.0899136	1	7.60198	8.75468	-1.1527	0
CATMA1A22670	AT1G23790	unknown protein	biological process unknown	molecular function unknown	nucleus	7.95789	9.54801	-1.59012	0	8.31977	7.8202	0.499566	1	8.1097	9.25609	-1.14638	0
CATMA1A67745	AT1G78680	ATGGH2 (GAMMA-GLUTAMYL HYDROLASE 2); gamma-glutamyl hydrolase	glutamine metabolic process	catalytic activity	endo. retic.	7.57482	9.15764	-1.58283	0	8.15117	7.60534	0.54583	1	7.81345	8.95972	-1.14627	0
CATMA4A20290	AT4G19120	ERD3 (EARLY-RESPONSIVE TO DEHYDRATION 3)	response to water deprivation	molecular function unknown	No targeting	7.01115	8.39048	-1.37933	0	7.3004	6.82857	0.471832	1	7.34377	8.48992	-1.14615	0
CATMA1A63880	AT1G74470	geranylgeranyl reductase	metabolic process	oxidoreductase activity	plastid	11.3911	12.6899	-1.29885	0	11.1361	11.141	-0.00493096	1	11.4484	12.5922	-1.14385	0
CATMA1A01186	AT1G02205	CER1 (ECERIFERUM 1)	metabolic process	catalytic activity	endo. retic.	6.62908	7.98456	-1.35548	0	6.61201	6.51529	0.0967206	1	6.39249	7.53577	-1.14329	0
CATMA5A13240	AT5G14970	unknown protein	biological process unknown	molecular function unknown	plastid	9.30231	10.7834	-1.4811	0	9.73469	9.35949	0.375199	1	9.58613	10.7268	-1.14065	0
CATMA1C72179	AT1G76450	oxygen-evolving complex-related	biological process unknown	protein binding	plastid	7.41973	8.78064	-1.36091	0	7.70358	7.49811	0.205475	1	7.33639	8.47675	-1.14036	0
CATMA5C64395	AT5G22740	ATCSLA02 (Cellulose synthase-like A2); transferase, transferring glycosyl groups	biological process unknown	transferase activity, transferring glycosyl groups	No targeting	7.43884	9.14919	-1.71034	0	8.06925	7.64696	0.422299	1	7.57454	8.71091	-1.13637	0
CATMA3C57723	AT3G52720	carbonic anhydrase family protein	one-carbon compound metabolic process	carbonate dehydratase activity	endo. retic.	7.01779	8.45264	-1.43486	0	7.74774	7.19873	0.549004	1	7.12257	8.25645	-1.13389	0
CATMA5A44795	AT5G48880	KAT5/PKT1/PKT2 (PEROXISOMAL 3-KETO-ACYL-COA THIOLASE 1, PEROXISOMAL 3-KETO-ACYL-COA THIOLASE 2); acetyl-CoA C-acyltransferase, SAD1 (SUPERSENSITIVE TO ABA AND DROUGHT 1)	metabolic process	catalytic activity	No targeting	8.62524	9.98371	-1.35848	0	8.69932	8.70557	-0.00624689	1	8.51187	9.64335	-1.13149	7.69784e-12
CATMA5A43110	AT5G47110	lil3 protein, putative	photosynthesis, light harvesting	molecular function unknown	plastid	7.61177	9.03827	-1.42651	0	7.80993	7.71227	0.0976582	1	7.49692	8.62788	-1.13096	7.69784e-12
CATMA5A55480	AT5G59690	histone H4	nucleosome assembly	DNA binding	No targeting	9.98119	11.3014	-1.32023	0	10.1501	10.0758	0.0742688	1	9.80865	10.9389	-1.13025	7.69784e-12
CATMA5A50980	AT5G55220	trigger factor type chaperone family protein	protein folding	peptidyl-prolyl cis-trans isomerase activity	plastid	6.8161	8.35506	-1.53896	0	6.92601	7.03139	-0.10538	1	6.81094	7.94008	-1.12914	7.69784e-12
CATMA1A67150	AT1G78040	pollen Ole e 1 allergen and extensin family protein	gluconeogenesis	molecular function unknown	endo. retic.	8.68393	10.1326	-1.44868	0	9.22734	8.77567	0.451666	1	8.97765	10.1038	-1.12619	7.69784e-12
CATMA4A13955	AT4G13770	CYP83A1 (CYTOCHROME P450 83A1); oxygen binding	electron transport	monooxygenase activity	endo. retic.	9.94789	11.5007	-1.55284	0	10.4827	9.98063	0.502075	1	10.0892	11.2136	-1.12436	7.69784e-12
CATMA5A10220	AT5G11450	oxygen-evolving complex-related	photosynthesis	calcium ion binding	plastid	7.61001	8.96173	-1.35173	0	7.77746	7.67208	0.105383	1	7.74411	8.86831	-1.1242	7.69784e-12
CATMA5A09670	AT5G10920	argininosuccinate lyase, putative / arginosuccinase, putative	arginine biosynthetic process	catalytic activity	plastid	8.58779	9.88452	-1.29673	0	8.77111	8.73784	0.033274	1	8.4952	9.61827	-1.12306	7.69784e-12
CATMA3C57460	AT3G29320	glucan phosphorylase, putative	carbohydrate metabolic process	phosphorylase activity	plastid	6.97069	8.30959	-1.33891	0	7.2572	6.97288	0.284323	1	6.92336	8.04237	-1.11902	7.69784e-12
CATMA1C71897	AT1G60950	FED A (FERREDOXIN 2); electron carrier/ iron ion binding	electron transport	electron carrier activity	plastid	10.6258	12.1056	-1.47986	0	11.3755	11.3973	-0.0217722	1	11.2333	12.3512	-1.11788	7.69784e-12
CATMA1A50605	AT1G61520	LHCA3 (Photosystem I light harvesting complex gene 3)	photosynthesis, light harvesting	chlorophyll binding	plastid	11.5024	13.0622	-1.55971	0	11.8324	11.5625	0.269882	1	11.5964	12.7135	-1.11713	7.69784e-12
CATMA4A34150	AT4G32410	CESA1 (CELLULOSE SYNTHASE 1); transferase, transferring glycosyl groups	cellulose and pectin-containing cell wall biogenesis	transferase activity, transferring glycosyl groups	No targeting	7.32755	8.81909	-1.49154	0	7.86681	7.43353	0.433285	1	7.28346	8.40016	-1.1167	7.69784e-12
CATMA2A22060	AT2G23670	YCF37 (Arabidopsis homolog of Synechocystis YCF37)	biological process unknown	molecular function unknown	plastid	8.35101	9.99006	-1.63905	0	8.58646	8.36894	0.217522	1	8.53273	9.64602	-1.11329	1.53957e-11
CATMA4A37900	AT4G36250	ALDH3F1 (ALDEHYDE DEHYDROGENASE 3F1); 3-chloroallyl aldehyde dehydrogenase/ aldehyde dehydrogenase (NAD)	aldehyde metabolic process	3-chloroallyl aldehyde dehydrogenase activity	No targeting	7.00394	8.46029	-1.45635	0	7.32483	6.95366	0.371165	1	6.98519	8.09561	-1.11042	1.53957e-11
CATMA1A05490	AT1G06460	ACD32.1 (ALPHA-CRYSTALLIN DOMAIN 31.2)	response to heat	cysteine protease inhibitor activity	plastid	9.02068	10.4599	-1.43926	0	9.25615	9.0793	0.176846	1	8.96118	10.0716	-1.11038	1.53957e-11
CATMA3A26752	AT3G26960	unknown protein	biological process unknown	molecular function unknown	endo. retic.	6.84434	8.17318	-1.32883	0	6.99025	7.05788	-0.0676259	1	6.82133	7.93029	-1.10896	1.53957e-11
CATMA4A12160	AT4G12030	bile acid:sodium symporter family protein	sodium ion transport	transporter activity	No targeting	8.98292	10.286	-1.30305	0	9.38251	9.12594	0.256566	1	8.89498	10.0031	-1.10813	1.53957e-11
CATMA2A14120	AT2G15290	ATTIC21/CIA5/TIC21 (CHLOROPLAST IMPORT APPARATUS 5); protein homodimerization	cellular metal ion homeostasis	iron ion transmembrane transporter activity	plastid	9.00109	10.4001	-1.39901	0	9.39315	9.13996	0.253182	1	9.11207	10.2196	-1.10756	1.53957e-11
CATMA5A55000	AT5G59250	sugar transporter family protein	transport	transporter activity	plastid	7.51485	8.83594	-1.32109	0	7.74491	7.58275	0.162156	1	7.46204	8.56908	-1.10704	1.53957e-11
CATMA1A58300	AT1G68890	2-oxoglutarate decarboxylase/ hydro-lyase/ magnesium ion binding / thiamin pyrophosphate binding	menaquinone biosynthetic process	magnesium ion binding	plastid	7.47557	8.80581	-1.33025	0	7.19443	7.5492	-0.354768	1	7.09065	8.19626	-1.1056	2.30935e-11
CATMA4A21520	AT4G20270	BAM3 (big apical meristem 3); ATP binding / protein serine/threonine kinase	protein amino acid phosphorylation	protein kinase activity	endo. retic.	9.08209	10.5228	-1.44072	0	9.51635	9.27951	0.236844	1	9.11267	10.218	-1.10533	2.30935e-11
CATMA5A45170	AT5G49215	glycoside hydrolase family 28 protein / polygalacturonase (pectinase) family protein	carbohydrate metabolic process	polygalacturonase activity	endo. retic.	7.25642	8.56638	-1.30996	0	7.24276	7.17899	0.063773	1	6.98794	8.09173	-1.10379	2.30935e-11
CATMA4A17380	AT4G16515	unknown protein	biological process unknown	molecular function unknown	endo. retic.	7.39468	8.70518	-1.3105	0	7.35114	7.31964	0.0315025	1	7.14241	8.24558	-1.10317	2.30935e-11
CATMA1A54740	AT1G65410	ATNAP11 (Arabidopsis thaliana non-intrinsic ABC protein 11), unknown protein	transcription initiation from RNA polymerase II promoter	nucleotide binding	plastid	8.24842	9.68468	-1.43626	0	8.64888	8.32652	0.322358	1	8.1808	9.28338	-1.10258	2.30935e-11
CATMA1A15870	AT1G16880	uridylyltransferase-related	response to cold	molecular function unknown	plastid	8.38152	10.0988	-1.71725	0	9.30863	8.73934	0.569293	1	9.00471	10.0977	-1.09294	4.61871e-11
CATMA2A38140	AT2G39920	acid phosphatase class B family protein	biological process unknown	acid phosphatase activity	No targeting	8.09219	9.43443	-1.34224	0	8.2742	8.16323	0.110969	1	8.12316	9.21455	-1.09138	4.61871e-11
CATMA4A41510	AT4G40080	epsin N-terminal homology (ENTH) domain-containing protein / clathrin assembly protein-related	biological process unknown	binding	plastid	7.60581	8.92672	-1.32091	0	7.67993	7.53294	0.146994	1	7.57928	8.6706	-1.09132	4.61871e-11
CATMA3A17550	AT3G18080	glycosyl hydrolase family 1 protein	carbohydrate metabolic process	catalytic activity	endo. retic.	11.1495	12.4981	-1.34859	0	11.3433	11.2585	0.0848011	1	11.0256	12.109	-1.08343	7.69784e-11
CATMA3A15645	AT3G16240	DELTA-TIP (delta tonoplast integral protein); water channel	transport	transporter activity	No targeting	7.74443	9.84581	-2.10138	0	7.90583	7.38339	0.522439	1	8.24245	9.32458	-1.08212	8.46763e-11
CATMA4A04430	AT4G04020	FIB (FIBRILLIN); structural molecule	response to cold	structural molecule activity	plastid	9.78957	11.2777	-1.48817	0	9.77482	9.62307	0.151752	1	9.81922	10.8988	-1.07953	1.00072e-10
CATMA2A33390	AT2G35260	unknown protein	biological process unknown	molecular function unknown	plastid	7.29722	8.66828	-1.37106	0	7.68403	7.38331	0.300726	1	7.36812	8.44454	-1.07642	1.15468e-10
CATMA2A23405	AT2G25080	ATGPX1 (GLUTATHIONE PEROXIDASE 1); glutathione peroxidase	response to oxidative stress	glutathione peroxidase activity	plastid	7.31031	8.83813	-1.52781	0	7.41595	7.18647	0.229472	1	7.55414	8.62363	-1.0695	1.7705e-10
CATMA3C57930	AT3G63490	ribosomal protein L1 family protein	translation	RNA binding	plastid	7.18281	8.7578	-1.575	0	7.62404	7.46202	0.162015	1	7.04023	8.10876	-1.06853	1.84748e-10
CATMA5A07710	AT5G08410	FTRA2 (ferredoxin/thioredoxin reductase subunit A (variable subunit) 2); ferredoxin:thioredoxin reductase	electron transport	catalytic activity	plastid	8.0635	9.62663	-1.56313	0	8.45217	8.22649	0.225679	1	8.23909	9.30135	-1.06226	2.69424e-10
CATMA3A48450	AT3G55500	ATEXPA16 (ARABIDOPSIS THALIANA EXPANSIN A16)	cellulose and pectin-containing cell wall organization and biogenesis	molecular function unknown	endo. retic.	6.67765	8.48641	-1.80876	0	6.91828	6.74571	0.172569	1	6.56345	7.62167	-1.05822	3.38705e-10
CATMA2A32980	AT2G34860	EDA3 (embryo sac development arrest 3)	protein folding	heat shock protein binding	plastid	8.46099	9.8125	-1.35151	0	8.50398	8.49343	0.0105502	1	8.29674	9.35461	-1.05787	3.38705e-10
CATMA1A13120	AT1G14150	oxygen evolving enhancer 3 (PsbQ) family protein	photosynthesis	calcium ion binding	plastid	8.58583	10.173	-1.58719	0	8.58658	8.53043	0.0561527	1	7.7024	8.75941	-1.057	3.61799e-10
CATMA2C47713	AT2G42170	actin, putative	biological process unknown	structural constituent of cytoskeleton	No targeting	6.85891	8.16497	-1.30606	0	6.9425	7.11143	-0.168936	1	6.91243	7.96523	-1.05279	4.61871e-10
CATMA2A37420	AT2G39190	ATATH8 (ABC2 homolog 8)	sulfate assimilation	sulfate adenylyltransferase (ATP) activity	plastid	9.11207	10.4349	-1.32282	0	9.15785	9.15925	-0.00139991	1	8.99672	10.0483	-1.05158	4.92662e-10
CATMA2A42485	AT2G44050	COS1 (COI1 SUPPRESSOR1); 6,7-dimethyl-8-ribityllumazine synthase	riboflavin biosynthetic process	6,7-dimethyl-8-ribityllumazine synthase activity	mitochondria	7.83793	9.22137	-1.38344	0	8.32367	8.02801	0.295661	1	8.12294	9.17299	-1.05004	5.38849e-10
CATMA2A14525	AT2G15620	NIR1 (NITRITE REDUCTASE); ferredoxin-nitrate reductase	electron transport	oxidoreductase activity	plastid	10.8465	12.1959	-1.34937	0	11.0038	10.9405	0.0633216	1	10.8526	11.9011	-1.04848	5.85036e-10
CATMA5C64220	AT5G13510	ribosomal protein L10 family protein	translation	structural constituent of ribosome	plastid	7.17663	8.48502	-1.30839	0	7.83724	7.52731	0.309929	1	7.46684	8.51217	-1.04534	7.00504e-10
CATMA5A08000	AT5G08650	GTP-binding protein LepA, putative	metabolic process	translation elongation factor activity	plastid	7.8575	9.30822	-1.45072	0	8.22799	7.9208	0.307188	1	7.88355	8.92408	-1.04053	9.23741e-10
CATMA3A08080	AT3G09210	PTAC13 (PLASTID TRANSCRIPTIONALLY ACTIVE13); transcriptional elongation regulator	regulation of transcription, DNA-dependent	transcription elongation regulator activity	mitochondria	7.77753	9.12114	-1.34361	0	7.74972	7.70473	0.0449893	1	7.91844	8.95396	-1.03552	1.22396e-09
CATMA5A19230	AT5G20700	senescence-associated protein-related	biological process unknown		mitochondria	10.4113	11.8839	-1.47258	0	10.7561	10.4012	0.354951	1	10.6737	11.7008	-1.02713	1.96295e-09
CATMA1A64830	AT1G75500	nodulin MtN21 family protein	biological process unknown	molecular function unknown	No targeting	8.18676	9.52943	-1.34267	0	8.41576	8.26295	0.152807	1	8.23105	9.25744	-1.02639	2.03993e-09
CATMA5A09150	AT5G10390	histone H3	nucleosome assembly	DNA binding	plastid	8.51504	9.84262	-1.32758	0	8.69234	8.49174	0.200595	1	8.41355	9.43382	-1.02026	2.8713e-09
CATMA3A51150	AT3G58140	phenylalanyl-tRNA synthetase class IIc family protein	translation	tRNA binding	plastid	8.65129	10.0487	-1.39737	0	8.96384	8.7726	0.191242	1	8.58798	9.60416	-1.01618	3.60259e-09
CATMA5C65135	AT5G65360	histone H3	nucleosome assembly	DNA binding	plastid	8.19731	9.53865	-1.34133	0	8.71271	8.71819	-0.00547555	1	8.36447	9.37886	-1.01439	3.97978e-09
CATMA2A20210	AT2G21530	forkhead-associated domain-containing protein / FHA domain-containing protein	biological process unknown	glycerophosphodiester phosphodiesterase activity	plastid	7.5484	8.9112	-1.36279	0	7.52457	7.48315	0.0414151	1	7.49412	8.50457	-1.01045	4.94201e-09
CATMA1A28370	AT1G30360	ERD4 (EARLY-RESPONSIVE TO DEHYDRATION 4)	response to water deprivation	DNA binding	endo. retic.	10.172	11.4925	-1.32048	0	10.0556	9.95075	0.104881	1	10.1381	11.1435	-1.00543	6.51237e-09
CATMA5A30360	AT5G35220	EGY1 (ETHYLENE-DEPENDENT GRAVITROPISM-DEFICIENT AND YELLOW-GREEN 1); sterol regulatory element-binding protein site 2 protease	N-terminal protein myristoylation	metalloendopeptidase activity	mitochondria	7.30489	8.6749	-1.37002	0	7.67223	7.38714	0.28509	1	7.42157	8.42635	-1.00479	6.74331e-09
CATMA2A41010	AT2G42600	ATPPC2 (PHOSPHOENOLPYRUVATE CARBOXYLASE 2); phosphoenolpyruvate carboxylase	tricarboxylic acid cycle	catalytic activity	No targeting	8.574	9.87701	-1.30301	0	8.87068	8.66272	0.207956	1	8.58288	9.57922	-0.996334	1.07e-08
CATMA3A46410_N	AT3G53460	CP29 (chloroplast 29 kDa ribonucleoprotein); RNA binding	transport	nucleotide binding	plastid	10.5105	11.8239	-1.31337	0	11.0336	10.9093	0.124277	1	10.4653	11.4586	-0.993247	1.26476e-08
CATMA2A03550	AT2G04570	GDSL-motif lipase/hydrolase family protein	lipid metabolic process	carboxylesterase activity	endo. retic.	7.05435	8.68406	-1.62971	0	7.199	7.02439	0.174615	1	7.02666	8.01924	-0.992582	1.31094e-08
CATMA2A04680	AT2G05915	unknown protein	biological process unknown	molecular function unknown	No targeting	8.3148	9.72842	-1.41362	0	8.89938	8.51418	0.385195	1	8.37851	9.37043	-0.991923	1.35867e-08
CATMA1A02190	AT1G03310	ATISA2/BE2/DBE1/ISA2 (DEBRANCHING ENZYME 1); 1,4-alpha-glucan branching enzyme/ alpha-amylase/ isoamylase	carbohydrate metabolic process	catalytic activity	plastid	7.2115	8.74039	-1.52889	0	7.38507	7.04079	0.34428	1	7.41248	8.40072	-0.988238	1.65812e-08
CATMA4A17350	AT4G16490	armadillo/beta-catenin repeat family protein	biological process unknown	binding	plastid	7.86743	9.21882	-1.35139	0	8.10478	7.75569	0.349085	1	8.12932	9.11742	-0.9881	1.67043e-08
CATMA3A54300	AT3G61130	GAUT1/LGT1 (Galacturonosyltransferase 1); polygalacturonate 4-alpha-galacturonosyltransferase/ transferase, transferring glycosyl groups	homogalacturonan biosynthetic process	transferase activity, transferring glycosyl groups	mitochondria	7.15592	8.54351	-1.38759	0	7.58816	7.26027	0.327896	1	7.19302	8.17181	-0.97879	2.75198e-08
CATMA2A20370	AT2G21730	mannitol dehydrogenase, putative	metabolic process	catalytic activity	No targeting	7.30404	8.64221	-1.33817	0	7.16345	7.30606	-0.142606	1	7.25123	8.21725	-0.966016	5.42082e-08
CATMA2A46480	AT2G48070	unknown protein	biological process unknown	molecular function unknown	plastid	9.5626	10.9038	-1.34125	0	9.31422	9.22246	0.0917654	1	9.40379	10.3694	-0.965589	5.54399e-08
CATMA2A05190	AT2G06520	PSBX (photosystem II subunit X)	photosynthesis	molecular function unknown	plastid	11.338	12.6816	-1.34363	0	10.1702	10.1584	0.0118031	1	11.3474	12.3124	-0.965056	5.70179e-08
CATMA3A28770	AT3G28860	ATMDR11/ATPGP19/MDR1/MDR11/PGP19 (P-GLYCOPROTEIN 19); ATPase, coupled to transmembrane movement of substances / auxin efflux transporter	transport	nucleotide binding	No targeting	6.96665	8.27399	-1.30734	0	6.92187	6.83507	0.0868066	1	6.78137	7.74198	-0.960611	7.2021e-08
CATMA2A00220	AT2G01110	APG2 (ALBINO AND PALE GREEN 2)	double fertilization forming a zygote and endosperm	ion channel activity	plastid	8.50635	10.0185	-1.51217	0	9.1571	8.70867	0.448426	1	8.81944	9.77721	-0.957774	8.35601e-08
CATMA4A21620	AT4G20360	AtRABE1b/AtRab8D (Arabidopsis Rab GTPase homolog E1b); translation elongation factor	translational elongation	translation elongation factor activity	plastid	11.0437	12.6357	-1.59194	0	11.4769	11.0341	0.442847	1	11.448	12.4038	-0.955828	9.24973e-08
CATMA4A34070	AT4G32340	binding	protein amino acid phosphorylation	protein kinase activity	mitochondria	7.66823	9.04021	-1.37198	0	8.05358	7.84776	0.205822	1	7.76776	8.72193	-0.954169	1.00857e-07
CATMA1A49990	AT1G60990	aminomethyltransferase	glycine catabolic process	aminomethyltransferase activity	plastid	7.30669	8.60503	-1.29834	0	7.44478	7.30454	0.140239	1	7.16666	8.11417	-0.947511	1.4251e-07
CATMA1A56310	AT1G67020	unknown protein	biological process unknown	molecular function unknown	No targeting	9.6278	11.0531	-1.42534	0	9.9975	9.69813	0.299372	1	9.57967	10.5238	-0.94416	1.69445e-07
CATMA4A29090	AT4G27520	plastocyanin-like domain-containing protein	electron transport	copper ion binding	endo. retic.	10.4089	11.7329	-1.32406	0	10.7921	10.4595	0.332618	1	10.5789	11.5188	-0.939902	2.10952e-07
CATMA3A25290	AT3G25530	6-phosphogluconate dehydrogenase NAD-binding domain-containing protein	pentose-phosphate shunt	catalytic activity	No targeting	8.53648	9.99741	-1.46093	0	9.19408	8.72785	0.466227	1	8.94034	9.87042	-0.930072	3.48581e-07
CATMA5C64875	AT5G50950	fumarate hydratase, putative / fumarase, putative	fumarate metabolic process	catalytic activity	No targeting	6.82275	8.19071	-1.36796	0	7.1252	6.91486	0.210346	1	7.04429	7.97372	-0.929435	3.60043e-07
CATMA1A02520	AT1G03630	POR C (PROTOCHLOROPHYLLIDE OXIDOREDUCTASE); NADPH dehydrogenase/ oxidoreductase/ protochlorophyllide reductase	metabolic process	catalytic activity	plastid	6.89132	8.27162	-1.38031	0	7.04564	6.8941	0.151542	1	7.003	7.92847	-0.925467	4.40278e-07
CATMA2A29610	AT2G31380	STH (salt tolerance homologue); transcription factor/ zinc ion binding, pfkB-type carbohydrate kinase family protein	regulation of transcription	DNA binding	No targeting	7.16371	8.53459	-1.37089	0	7.39099	7.23559	0.155401	1	7.31857	8.23908	-0.92051	5.65407e-07
CATMA5A51370	AT5G55620	unknown protein	biological process unknown	molecular function unknown	nucleus	6.7047	8.00757	-1.30286	0	7.00257	6.69869	0.303873	1	6.80686	7.72099	-0.914127	7.78783e-07
CATMA1A28320	AT1G30290	pseudogene				7.84127	9.31875	-1.47748	0	8.48522	7.97938	0.505838	1	7.96323	8.87691	-0.913679	7.96403e-07
CATMA2A26583	AT2G28190	CSD2 (COPPER/ZINC SUPEROXIDE DISMUTASE 2); copper, zinc superoxide dismutase	superoxide metabolic process	copper, zinc superoxide dismutase activity	plastid	8.09236	9.69293	-1.60058	0	8.36208	8.01816	0.343922	1	8.11795	9.02838	-0.910434	9.36381e-07
CATMA5A57040	AT5G61410	RPE (EMBRYO DEFECTIVE 2728); ribulose-phosphate 3-epimerase	carbohydrate metabolic process	catalytic activity	plastid	7.89257	9.33259	-1.44001	0	8.48015	8.11789	0.362264	1	8.17149	9.07651	-0.90502	1.2252e-06
CATMA5A57810	AT5G62220	exostosin family protein	intracellular protein transport	catalytic activity	plastid	6.92352	8.27299	-1.34947	0	6.97292	6.92947	0.0434466	1	6.92904	7.82769	-0.898648	1.67794e-06
CATMA1A10860	AT1G11850	unknown protein	biological process unknown	molecular function unknown	endo. retic.	7.44492	9.05825	-1.61332	0	7.47897	7.24646	0.232509	1	7.45262	8.31851	-0.865885	8.17323e-06
CATMA3A04913	AT3G05880	RCI2A (RARE-COLD-INDUCIBLE 2A)			No targeting	10.5093	12.1374	-1.62817	0	10.5848	10.3544	0.230457	1	10.626	11.4898	-0.863802	9.02176e-06
CATMA1C71159	AT1G11850	unknown protein	biological process unknown	molecular function unknown	endo. retic.	7.6579	9.07247	-1.41457	0	7.94304	7.94416	-0.00111979	1	7.71866	8.57774	-0.859075	1.12786e-05
CATMA5A04375	AT5G05170	CESA3 (CELLULOSE SYNTHASE 3); cellulose synthase/ transferase, transferring glycosyl groups	cellulose and pectin-containing primary cell wall biogenesis	protein binding	No targeting	7.57745	8.96178	-1.38433	0	7.98281	7.59293	0.38988	1	7.84224	8.69298	-0.850745	1.66681e-05
CATMA2A45150	AT2G46710	rac GTPase activating protein, putative	signal transduction	Rac GTPase activator activity	No targeting	6.90378	8.22233	-1.31855	0	6.9204	6.94665	-0.0262446	1	6.73232	7.57983	-0.847501	1.93879e-05
CATMA2A30150	AT2G31890	unknown protein	biological process unknown	molecular function unknown	No targeting	7.27128	8.5654	-1.29411	0	7.373	7.29907	0.0739243	1	7.41308	8.25471	-0.841632	2.54492e-05
CATMA2A43580	AT2G45180	protease inhibitor/seed storage/lipid transfer protein (LTP) family protein	lipid transport	lipid binding	endo. retic.	10.0656	11.5059	-1.44025	0	10.602	10.0403	0.561747	1	10.4308	11.2695	-0.83866	2.91878e-05
CATMA5C65148	AT5G66190	ATLFNR1 (LEAF FNR 1)	electron transport	NADPH dehydrogenase activity	plastid	7.65852	9.23763	-1.57911	0	8.36549	8.15483	0.21066	1	7.80062	8.62761	-0.826994	4.97642e-05
CATMA5A47040	AT5G51110	unknown protein	biological process unknown	molecular function unknown	plastid	10.4367	11.7788	-1.3421	0	10.8727	10.6744	0.198243	1	9.39542	10.2183	-0.822879	5.99691e-05
CATMA2A41020	AT2G42600	ATPPC2 (PHOSPHOENOLPYRUVATE CARBOXYLASE 2); phosphoenolpyruvate carboxylase	tricarboxylic acid cycle	catalytic activity	No targeting	8.9395	10.4904	-1.55089	0	9.44434	9.06753	0.376814	1	9.35061	10.1628	-0.812205	9.68802e-05
CATMA3A05690	AT3G06550	unknown protein	biological process unknown	molecular function unknown	endo. retic.	7.717	9.11515	-1.39815	0	8.17875	7.66465	0.514092	1	8.26285	9.0609	-0.798049	0.000181354
CATMA2A21867	AT2G23390	unknown protein	biological process unknown	molecular function unknown	mitochondria	7.84235	9.15386	-1.31152	0	8.16897	7.83029	0.338679	1	8.11826	8.86902	-0.750762	0.00136508
CATMA1A65395	AT1G76180	ERD14 (EARLY RESPONSE TO DEHYDRATION 14)	response to stress	DNA binding	No targeting	10.4164	11.7608	-1.34444	0	11.3267	10.812	0.51477	1	10.544	11.2858	-0.741849	0.00197118
CATMA3A46950	AT3G53990	universal stress protein (USP) family protein	response to stress	molecular function unknown	No targeting	8.16228	9.48354	-1.32126	0	8.80934	8.33331	0.47603	1	8.25048	8.95409	-0.703609	0.00909844
CATMA5A14290	AT5G16010	3-oxo-5-alpha-steroid 4-dehydrogenase family protein / steroid 5-alpha-reductase family protein	lipid metabolic process	3-oxo-5-alpha-steroid 4-dehydrogenase activity	No targeting	9.38928	10.7256	-1.33629	0	9.99849	9.52368	0.474809	1	9.68705	10.3842	-0.697128	0.0117025
CATMA5A36930	AT5G41300	receptor-like protein kinase-related	biological process unknown	molecular function unknown	endo. retic.	9.63159	8.01919	1.6124	0	9.95515	9.97	-0.0148511	1	10.1204	9.43137	0.689007	0.0159923
CATMA2A06470	AT2G07675	ribosomal protein S12 mitochondrial family protein	translation	structural constituent of ribosome	No targeting	8.31555	6.83224	1.48331	0	8.13852	8.42436	-0.285843	1	7.97263	7.2502	0.722427	0.00432732
CATMA1A69620	AT1G80440	kelch repeat-containing F-box family protein	biological process unknown	molecular function unknown	No targeting	11.0224	9.72884	1.29358	0	10.7876	11.1041	-0.316465	1	10.2263	9.50092	0.725336	0.00385127
CATMA1C71189	AT1G13530	unknown protein	biological process unknown	molecular function unknown	No targeting	8.06322	6.75825	1.30497	0	8.10573	8.54991	-0.444188	1	7.53598	6.66942	0.866558	7.91614e-06
CATMA5C64065	AT5G04750	F1F0-ATPase inhibitor protein, putative	metabolic process	ATPase inhibitor activity	mitochondria	9.28008	7.97481	1.30527	0	9.1154	9.3787	-0.263299	1	8.91514	8.03157	0.883574	3.50083e-06
CATMA4A24880	AT4G23130	CRK5 (CYSTEINE-RICH RLK5)	protein amino acid phosphorylation	protein kinase activity	endo. retic.	8.65844	7.30053	1.35791	0	8.50458	8.59689	-0.0923042	1	8.24007	7.34035	0.899711	1.59247e-06
CATMA1A50420	AT1G61370	S-locus lectin protein kinase family protein	protein amino acid phosphorylation	protein kinase activity	endo. retic.	8.43997	7.08001	1.35996	0	7.84095	8.17151	-0.330557	1	7.69506	6.79119	0.903879	1.29639e-06
CATMA5A37795	AT5G42080	ADL1 (ARABIDOPSIS DYNAMIN-LIKE PROTEIN); GTP binding	pseudouridine synthesis	GTPase activity	No targeting	10.7146	8.68216	2.03242	0	9.92616	10.2068	-0.280629	1	10.404	9.49809	0.905954	1.16983e-06
CATMA4A27720	AT4G26200	ACS7 (1-Amino-cyclopropane-1-carboxylate synthase 7); 1-aminocyclopropane-1-carboxylate synthase	biosynthetic process	catalytic activity	No targeting	7.92045	6.47296	1.44748	0	7.46886	7.85641	-0.38755	1	7.36581	6.4546	0.911212	9.00763e-07
CATMA1C71410	AT1G27020	unknown protein	biological process unknown	molecular function unknown	No targeting	9.22318	7.74435	1.47883	0	8.92391	9.34213	-0.418212	1	8.6182	7.70678	0.911422	8.91372e-07
CATMA4A40040	AT4G38550	unknown protein	photorespiration	carbonate dehydratase activity	plastid	11.0639	9.62656	1.43733	0	10.7298	11.0441	-0.314331	1	10.207	9.25272	0.954272	1.00311e-07
CATMA5A48515	AT5G52640	HSP81-1 (HEAT SHOCK PROTEIN 81-1); ATP binding / unfolded protein binding	protein folding	ATP binding	No targeting	8.42118	7.04111	1.38007	0	8.17137	8.44525	-0.273881	1	7.97718	7.01845	0.958729	7.94879e-08
CATMA1A55740	AT1G66460	protein kinase family protein	protein amino acid phosphorylation	protein kinase activity	No targeting	8.1429	6.68917	1.45373	0	7.98512	7.93234	0.0527832	1	7.6922	6.72097	0.971229	4.11527e-08
CATMA2A16430	AT2G17750	unknown protein	biological process unknown	molecular function unknown	endo. retic.	7.87763	6.57141	1.30622	0	7.31205	7.4188	-0.106758	1	7.46233	6.48287	0.979459	2.65576e-08
CATMA1A62160	AT1G72940	disease resistance protein (TIR-NBS class), putative	defense response	transmembrane receptor activity	No targeting	8.7497	7.34945	1.40026	0	8.08565	8.41148	-0.325831	1	8.30949	7.3293	0.98019	2.55414e-08
CATMA4A34690	AT4G32940	GAMMA-VPE (Vacuolar processing enzyme gamma); cysteine-type endopeptidase	proteolysis	legumain activity	endo. retic.	11.5479	10.254	1.29383	0	11.4594	11.407	0.0523864	1	10.954	9.96049	0.993497	1.24782e-08
CATMA1A16520	AT1G17480	IQD7 (IQ-domain 7); calmodulin binding	biological process unknown	calmodulin binding	No targeting	8.04083	6.68862	1.35221	0	7.73688	7.93067	-0.193791	1	7.50701	6.51131	0.995701	1.10772e-08
CATMA5A18690	AT5G20250	DIN10 (DARK INDUCIBLE 10); hydrolase, hydrolyzing O-glycosyl compounds	biological process unknown	hydrolase activity, hydrolyzing O-glycosyl compounds	No targeting	9.19088	7.85768	1.3332	0	7.49789	7.79488	-0.296985	1	8.79557	7.77967	1.0159	3.65648e-09
CATMA3C57691	AT3G50770	calmodulin-related protein, putative	biological process unknown	calcium ion binding	plastid	8.92116	7.27097	1.65019	0	9.01541	9.25451	-0.239101	1	8.40464	7.37592	1.02872	1.7936e-09
CATMA1A01555	AT1G02580	MEA (MEDEA); transcription factor	microtubule cytoskeleton organization and biogenesis	DNA binding	nucleus	7.91715	6.6245	1.29265	0	7.67022	7.90462	-0.234399	1	7.44792	6.39143	1.05649	3.69496e-10
CATMA5A09970	AT5G11210	ATGLR2.5 (Arabidopsis thaliana glutamate receptor 2.5)	cellular calcium ion homeostasis	ionotropic glutamate receptor activity	No targeting	8.326	6.95934	1.36666	0	7.94247	8.20947	-0.266995	1	7.87722	6.81742	1.0598	3.07914e-10
CATMA3C57324	AT3G22460	cysteine synthase, putative / O-acetylserine (thiol)-lyase, putative / O-acetylserine sulfhydrylase, putative	cysteine biosynthetic process from serine	catalytic activity	No targeting	8.67345	7.2293	1.44416	0	8.76935	9.17456	-0.405208	1	8.16364	7.10079	1.06285	2.54029e-10
CATMA3A19295	AT3G19660	unknown protein	biological process unknown	molecular function unknown	No targeting	8.21615	6.78995	1.4262	0	8.14141	8.3365	-0.195089	1	7.73301	6.6693	1.06371	2.46331e-10
CATMA1A65720	AT1G76520	auxin efflux carrier family protein	auxin polar transport	auxin:hydrogen symporter activity	No targeting	9.81053	8.48401	1.32652	0	8.09585	7.96907	0.126774	1	8.98784	7.9117	1.07614	1.15468e-10
CATMA2A35700	AT2G37430	zinc finger (C2H2 type) family protein (ZAT11)	regulation of transcription	nucleic acid binding	nucleus	7.93305	6.63508	1.29797	0	7.7023	7.95198	-0.249676	1	7.62396	6.54469	1.07927	1.00072e-10
CATMA1C71478	AT1G30900	vacuolar sorting receptor, putative	protein targeting to vacuole	calcium ion binding	endo. retic.	9.06723	7.62014	1.44709	0	9.21408	9.38648	-0.172405	1	8.78083	7.70071	1.08012	9.23741e-11
CATMA3A43820	AT3G50810	integral membrane protein, putative	biological process unknown	molecular function unknown	No targeting	8.78315	7.37439	1.40876	0	8.54341	8.59258	-0.0491704	1	8.2399	7.15007	1.08983	5.38849e-11
CATMA3A03160	AT3G04210	disease resistance protein (TIR-NBS class), putative	apoptosis	transmembrane receptor activity	endo. retic.	10.3417	8.93602	1.40567	0	10.0263	10.1408	-0.114501	1	10.0499	8.95807	1.09181	4.61871e-11
CATMA1A46090	AT1G55050	unknown protein	biological process unknown	molecular function unknown	nucleus	10.159	8.86268	1.29631	0	9.76212	10.0756	-0.313462	1	9.5054	8.41113	1.09427	3.84892e-11
CATMA3A48880	AT3G55910	unknown protein	biological process unknown	molecular function unknown	No targeting	7.81858	6.50218	1.31639	0	7.66753	7.96416	-0.296627	1	7.46152	6.36603	1.09549	3.84892e-11
CATMA3A41120	AT3G48090	EDS1 (ENHANCED DISEASE SUSCEPTIBILITY 1); signal transducer/ triacylglycerol lipase	lipid metabolic process	triacylglycerol lipase activity	No targeting	10.079	8.58946	1.4895	0	9.79892	10.062	-0.263045	1	9.26771	8.1709	1.09681	3.84892e-11
CATMA5A59420	AT5G63920	DNA topoisomerase III alpha, putative	DNA topological change	nucleic acid binding	No targeting	9.42048	8.11436	1.30612	0	9.20982	9.38982	-0.18	1	8.86607	7.76281	1.10325	2.30935e-11
CATMA2A04295	AT2G05520	GRP-3 (GLYCINE-RICH PROTEIN 3)	biological process unknown	molecular function unknown	endo. retic.	13.5824	12.2469	1.33554	0	12.7195	12.6386	0.0809057	1	13.4751	12.3712	1.10392	2.30935e-11
CATMA1A69340	AT1G80160	lactoylglutathione lyase family protein / glyoxalase I family protein	carbohydrate metabolic process	lactoylglutathione lyase activity	No targeting	7.94696	6.56459	1.38237	0	8.0654	8.03266	0.0327468	1	7.73704	6.63213	1.10491	2.30935e-11
CATMA5A08100	AT5G09290	3p(2p),5p-bisphosphate nucleotidase, putative / inositol polyphosphate 1-phosphatase, putative	sulfur metabolic process	inositol or phosphatidylinositol phosphatase activity	No targeting	7.93736	6.60098	1.33637	0	7.80773	7.97404	-0.166311	1	7.61922	6.51214	1.10709	1.53957e-11
CATMA1A13330	AT1G14330	kelch repeat-containing F-box family protein	biological process unknown	molecular function unknown	No targeting	10.2184	8.10851	2.10986	0	10.0446	10.2015	-0.156902	1	8.11753	7.00621	1.11132	1.53957e-11
CATMA2A46225	AT2G47800	ATMRP4 (Arabidopsis thaliana multidrug resistance-associated protein 4)	transport	nucleotide binding	No targeting	8.57372	7.18871	1.38501	0	7.94066	8.28097	-0.340311	1	8.15693	7.04384	1.11309	1.53957e-11
CATMA3A55760	AT3G62590	lipase class 3 family protein	lipid metabolic process	triacylglycerol lipase activity	No targeting	8.63231	7.16757	1.46474	0	8.84104	8.78989	0.0511537	1	8.17398	7.06041	1.11357	1.53957e-11
CATMA2A04205	AT2G05380	GRP3S (GLYCINE-RICH PROTEIN 3 SHORT ISOFORM)	biological process unknown	molecular function unknown	endo. retic.	13.1877	11.8147	1.37302	0	12.1915	12.1182	0.0732874	1	13.1771	12.0621	1.11505	1.53957e-11
CATMA1A50830	AT1G61750	unknown protein	biological process unknown	molecular function unknown	endo. retic.	8.22917	6.81264	1.41653	0	8.11261	8.32633	-0.213719	1	7.87307	6.75437	1.11869	7.69784e-12
CATMA2A06390	AT2G07671	H+-transporting two-sector ATPase, C subunit family protein	ATP synthesis coupled proton transport	ATPase activity	No targeting	9.76603	7.93547	1.83056	0	9.86001	9.92468	-0.0646745	1	9.62278	8.5005	1.12228	7.69784e-12
CATMA2A22525	AT2G24200	cytosol aminopeptidase	proteolysis	aminopeptidase activity	No targeting	11.8057	10.4899	1.31584	0	11.1699	11.3747	-0.20481	1	11.2975	10.173	1.1245	7.69784e-12
CATMA2A29310	AT2G31090	unknown protein	biological process unknown	molecular function unknown	endo. retic.	9.302	7.96584	1.33615	0	9.54571	9.55449	-0.00878008	1	8.7666	7.63625	1.13035	7.69784e-12
CATMA1A02535	AT1G03660	unknown protein	biological process unknown	molecular function unknown	No targeting	8.01328	6.70372	1.30955	0	8.19553	8.28901	-0.0934801	1	7.82779	6.6959	1.13189	7.69784e-12
CATMA2A19690	AT2G21045	unknown protein	aging		mitochondria	8.51384	7.13175	1.38209	0	8.07685	8.46956	-0.392713	1	8.14024	7.00558	1.13466	0
CATMA5A14000	AT5G15730	serine/threonine protein kinase, putative	protein amino acid phosphorylation	protein kinase activity	endo. retic.	9.44739	7.99175	1.45564	0	9.22629	9.52176	-0.295474	1	8.89173	7.75545	1.13628	0
CATMA4A35710	AT4G33910	oxidoreductase, 2OG-Fe(II) oxygenase family protein	peptidyl-proline hydroxylation to 4-hydroxy-L-proline	oxidoreductase activity, acting on paired donors, with incorporation or reduction of molecular oxygen, 2-oxoglutarate as one donor, and incorporation of one atom each of oxygen into both donors	endo. retic.	9.84704	8.49198	1.35506	0	9.71465	9.85453	-0.13988	1	9.49265	8.35015	1.1425	0
CATMA2C47521	AT2G31030	oxysterol-binding family protein	steroid metabolic process	oxysterol binding	No targeting	8.16937	6.87477	1.2946	0	8.0055	8.43978	-0.434278	1	7.82908	6.68597	1.14311	0
CATMA1A69810	AT1G80610	unknown protein	biological process unknown	molecular function unknown	No targeting	8.81201	7.308	1.50401	0	8.69144	8.72319	-0.03175	1	8.28653	7.13286	1.15367	0
CATMA1A23520	AT1G24575	unknown protein	biological process unknown	molecular function unknown	No targeting	8.93645	7.53396	1.40248	0	8.51248	8.57095	-0.0584646	1	8.61169	7.45184	1.15984	0
CATMA2B38540	AT2G40270	protein kinase family protein	protein amino acid phosphorylation	protein kinase activity	endo. retic.	9.2327	7.9345	1.2982	0	9.5131	9.50784	0.00526154	1	8.79217	7.62334	1.16883	0
CATMA3A54530	AT3G61390	U-box domain-containing protein	protein ubiquitination	ubiquitin-protein ligase activity	No targeting	8.05814	6.60968	1.44846	0	7.81166	7.82267	-0.0110114	1	7.75714	6.58292	1.17421	0
CATMA5A13410	AT5G15130	WRKY72 (WRKY DNA-binding protein 72); transcription factor	regulation of transcription, DNA-dependent	transcription factor activity	nucleus	8.0576	6.76545	1.29215	0	8.13222	8.11889	0.0133295	1	7.7432	6.56706	1.17614	0
CATMA3A03670	AT3G04670	WRKY39 (WRKY DNA-binding protein 39); transcription factor	regulation of transcription, DNA-dependent	transcription factor activity	nucleus	8.71784	7.21713	1.50071	0	8.49136	8.70147	-0.210108	1	8.2391	7.05857	1.18052	0
CATMA1B69495	AT1G80300	chloroplast ADP, ATP carrier protein 1 / ADP, ATP translocase 1 / adenine nucleotide translocase 1 (AATP1)	transport	ATP:ADP antiporter activity	mitochondria	10.8663	9.40892	1.45734	0	10.4652	10.6018	-0.136661	1	10.2581	9.07163	1.18646	0
CATMA1D02711	AT1G72910	disease resistance protein (TIR-NBS class), putative	defense response	transmembrane receptor activity	No targeting	9.73213	8.33768	1.39445	0	9.73168	10.0001	-0.268391	1	9.40271	8.2154	1.18731	0
CATMA2A01120	AT2G02060	calcium-dependent protein kinase-related / CDPK-related	regulation of transcription	DNA binding	plastid	8.62203	7.19431	1.42772	0	8.03899	8.16767	-0.128672	1	8.17414	6.98482	1.18932	0
CATMA1A04920	AT1G05890	zinc finger protein-related	protein folding	nucleic acid binding	nucleus	10.3824	9.01027	1.37211	0	10.2345	10.4202	-0.185645	1	9.87149	8.68188	1.1896	0
CATMA2C47019	AT2G02360	ATPP2-B10 (Phloem protein 2-B10)	biological process unknown	molecular function unknown	No targeting	9.58615	8.00445	1.58169	0	9.63728	9.87375	-0.236477	1	9.4634	8.26866	1.19473	0
CATMA1A18310	AT1G19270	ubiquitin interaction motif-containing protein / LIM domain-containing protein	biological process unknown	zinc ion binding	mitochondria	9.51023	7.95657	1.55365	0	9.24326	9.52276	-0.279501	1	8.88909	7.69336	1.19573	0
CATMA1B69495_N	AT1G80300	chloroplast ADP, ATP carrier protein 1 / ADP, ATP translocase 1 / adenine nucleotide translocase 1 (AATP1)	transport	ATP:ADP antiporter activity	mitochondria	10.0557	8.72628	1.3294	0	10.0984	10.36	-0.261599	1	9.76386	8.5667	1.19717	0
CATMA1A16360	AT1G17340	phosphoinositide phosphatase family protein	proteolysis	phosphoinositide 5-phosphatase activity	No targeting	9.63011	8.24969	1.38042	0	9.32945	9.62208	-0.292625	1	9.04521	7.83847	1.20673	0
CATMA5A11770	AT5G13550	SULTR4;1 (Sulfate transporter 4.1); sulfate transporter	transport	transporter activity	plastid	9.39382	8.09003	1.3038	0	9.30323	9.42592	-0.12269	1	9.0573	7.8452	1.2121	0
CATMA2A31025	AT2G32800	AP4.3A; ATP binding / protein kinase	protein amino acid phosphorylation	protein kinase activity	No targeting	8.48702	7.1269	1.36012	0	8.29609	8.38517	-0.0890811	1	7.92347	6.7113	1.21218	0
CATMA3A26990	AT3G27190	uracil phosphoribosyltransferase, putative / UMP pyrophosphorylase, putative / UPRTase, putative	metabolic process	uracil phosphoribosyltransferase activity	plastid	8.96299	7.6116	1.35139	0	8.97985	9.21348	-0.23363	1	8.69107	7.46838	1.22269	0
CATMA2A27280	AT2G28890	PLL4 (POLTERGEIST LIKE 4); protein phosphatase type 2C	N-terminal protein myristoylation	catalytic activity	No targeting	8.67784	7.3234	1.35444	0	8.20514	8.37613	-0.170997	1	8.32379	7.09797	1.22581	0
CATMA2A27120	AT2G28710	zinc finger (C2H2 type) family protein	regulation of transcription	nucleic acid binding	No targeting	8.7048	7.4072	1.29761	0	8.64198	8.57844	0.0635397	1	8.34429	7.11703	1.22726	0
CATMA2A24855	AT2G26530	AR781	biological process unknown	molecular function unknown	plastid	9.12858	7.77396	1.35462	0	9.11554	9.22624	-0.110696	1	8.78636	7.55435	1.23201	0
CATMA1A15630	AT1G16670	protein kinase family protein	protein amino acid phosphorylation	protein kinase activity	No targeting	9.20552	7.86681	1.33871	0	9.46093	9.30935	0.151581	1	8.6671	7.43447	1.23263	0
CATMA3A06056	AT3G06860	MFP2 (MULTIFUNCTIONAL PROTEIN); enoyl-CoA hydratase	fatty acid metabolic process	catalytic activity	No targeting	11.2455	9.95324	1.29229	0	10.6656	10.8531	-0.187476	1	10.8245	9.58386	1.24066	0
CATMA4A20730	AT4G19515	disease resistance family protein	signal transduction	transmembrane receptor activity	No targeting	8.58628	6.9945	1.59177	0	8.04225	8.35549	-0.313242	1	8.07713	6.8332	1.24392	0
CATMA2A02970	AT2G04032	ZIP7 (ZINC TRANSPORTER 7 PRECURSOR); cation transporter	cation transport	zinc ion transmembrane transporter activity	endo. retic.	8.44604	7.04512	1.40092	0	7.88359	8.1233	-0.239715	1	8.07117	6.82562	1.24555	0
CATMA3A40350	AT3G47340	ASN1 (DARK INDUCIBLE 6)	asparagine biosynthetic process	asparagine synthase (glutamine-hydrolyzing) activity	No targeting	8.2802	6.82384	1.45636	0	7.84782	8.18577	-0.337946	1	7.74998	6.49759	1.25238	0
CATMA3A50380	AT3G57380	unknown protein	biological process unknown	molecular function unknown	No targeting	7.88231	6.48422	1.39809	0	7.76461	7.79754	-0.0329367	1	7.55387	6.29793	1.25594	0
CATMA1A24050	AT1G25390	protein kinase family protein	protein amino acid phosphorylation	protein kinase activity	endo. retic.	9.62872	7.96572	1.663	0	8.91278	9.24521	-0.332437	1	9.06601	7.80214	1.26387	0
CATMA1A13550	AT1G14540	anionic peroxidase, putative	electron transport	peroxidase activity	endo. retic.	10.0173	7.55575	2.46154	0	8.21823	7.9418	0.276433	1	8.46258	7.19596	1.26662	0
CATMA3A55550	AT3G62420	ATBZIP53 (BASIC REGION/LEUCINE ZIPPER MOTIF 53); DNA binding / sequence-specific DNA binding / transcription factor, unknown protein	regulation of transcription, DNA-dependent	DNA binding	nucleus	11.2195	9.74345	1.476	0	11.1534	11.2216	-0.0682502	1	11.0433	9.77641	1.26686	0
CATMA3A13560	AT3G14280	unknown protein	biological process unknown	molecular function unknown	mitochondria	8.19879	6.61356	1.58522	0	8.1816	8.19014	-0.00853344	1	7.93171	6.66424	1.26747	0
CATMA1A38473	AT1G47510	endonuclease/exonuclease/phosphatase family protein	N-terminal protein myristoylation	inositol or phosphatidylinositol phosphatase activity	mitochondria	7.95069	6.59777	1.35293	0	8.00595	7.82251	0.183438	1	7.85861	6.5886	1.27001	0
CATMA5A50670	AT5G54860	integral membrane transporter family protein	transport	transporter activity	endo. retic.	8.37515	7.05711	1.31804	0	8.36826	8.41733	-0.0490734	1	8.22212	6.95012	1.272	0
CATMA1C71442	AT1G28680	transferase family protein	biological process unknown	transferase activity	plastid	9.38042	7.96523	1.41519	0	9.51514	9.83048	-0.31534	1	9.05499	7.78234	1.27265	0
CATMA5A52970	AT5G57220	CYP81F2 (cytochrome P450, family 81, subfamily F, polypeptide 2); oxygen binding	electron transport	monooxygenase activity	endo. retic.	8.19011	6.83241	1.3577	0	8.00463	8.12328	-0.118654	1	7.90469	6.63203	1.27266	0
CATMA3A23470	AT3G23560	ALF5 (ABERRANT LATERAL ROOT FORMATION 5); antiporter/ transporter	multidrug transport	transporter activity	No targeting	9.24536	7.77543	1.46993	0	9.08683	9.21704	-0.130217	1	8.75779	7.48495	1.27284	0
CATMA5A24910	AT5G27520	mitochondrial substrate carrier family protein	transport	binding	No targeting	9.45596	8.14591	1.31005	0	9.68525	9.67389	0.0113551	1	9.06427	7.78846	1.27582	0
CATMA1A54390	AT1G65110	ubiquitin carboxyl-terminal hydrolase-related	ubiquitin-dependent protein catabolic process	nucleic acid binding	No targeting	8.2799	6.92465	1.35525	0	8.30509	8.20358	0.101509	1	8.0942	6.81783	1.27637	0
CATMA1C71859	AT1G56120	leucine-rich repeat family protein / protein kinase family protein	protein amino acid phosphorylation	protein kinase activity	No targeting	8.22771	6.80511	1.4226	0	8.50962	8.80573	-0.296107	1	8.20036	6.92326	1.2771	0
CATMA2A42450	AT2G44010	unknown protein	biological process unknown	molecular function unknown	mitochondria	8.10081	6.67625	1.42456	0	8.0578	8.13537	-0.0775708	1	7.88053	6.60205	1.27849	0
CATMA2A34130	AT2G35940	BLH1 (BLH1)	regulation of transcription, DNA-dependent	DNA binding	nucleus	9.84889	8.47101	1.37788	0	9.78891	9.75027	0.0386389	1	9.50882	8.2301	1.27872	0
CATMA4A35150	AT4G33430	BAK1 (BRI1-ASSOCIATED RECEPTOR KINASE); kinase	defense response to oomycetes	protein kinase activity	endo. retic.	10.257	8.88347	1.37354	0	9.81321	10.1014	-0.288156	1	9.62178	8.34258	1.2792	0
CATMA5A53230	AT5G57510	unknown protein	biological process unknown	molecular function unknown	plastid	8.17544	6.85132	1.32412	0	8.24098	8.21525	0.0257289	1	7.95119	6.66404	1.28715	0
CATMA1A57770	AT1G68390	unknown protein	biological process unknown	molecular function unknown	plastid	8.36475	6.91471	1.45004	0	8.37407	8.40462	-0.0305476	1	8.01606	6.72799	1.28807	0
CATMA1A34430	AT1E35830	EUGENE prediction				10.2412	8.92465	1.31653	0	10.1143	10.1727	-0.0584637	1	10.001	8.7114	1.28959	0
CATMA1A26870	AT1G28680	transferase family protein	biological process unknown	transferase activity	plastid	9.56427	7.89719	1.66708	0	9.27051	9.46016	-0.189648	1	9.03557	7.74574	1.28983	0
CATMA1A14830	AT1G15790	unknown protein	biological process unknown	galactosyltransferase activity	No targeting	8.63482	6.88657	1.74825	0	8.50775	8.64417	-0.136422	1	7.99898	6.70526	1.29372	0
CATMA3A50330	AT3G57330	calcium-transporting ATPase, plasma membrane-type, putative / Ca2+-ATPase, putative (ACA11)	transport	catalytic activity	No targeting	9.08891	7.70359	1.38532	0	8.81442	9.11027	-0.295847	1	8.76247	7.46489	1.29759	0
CATMA3A43910	AT3G50900	unknown protein	biological process unknown	molecular function unknown	No targeting	8.75413	7.3727	1.38143	0	8.6978	8.7455	-0.0477088	1	8.53173	7.23347	1.29826	0
CATMA1A47230	AT1G56140	leucine-rich repeat family protein / protein kinase family protein	protein amino acid phosphorylation	protein kinase activity	endo. retic.	8.90495	7.19854	1.70641	0	8.42028	8.67526	-0.254978	1	8.18616	6.88749	1.29867	0
CATMA4A19120	AT4G18100	60S ribosomal protein L32 (RPL32A)	translation	structural constituent of ribosome	mitochondria	8.44339	6.94728	1.49611	0	7.6546	7.62759	0.0270108	1	8.15889	6.85673	1.30216	0
CATMA3A48950	AT3G55980	zinc finger (CCCH-type) family protein	regulation of transcription	nucleic acid binding	No targeting	8.98636	7.27146	1.7149	0	8.83279	8.98425	-0.151456	1	8.4477	7.1455	1.30219	0
CATMA1A69640	AT1G80460	NHO1 (NONHOST RESISTANCE TO P. S. PHASEOLICOLA 1); carbohydrate kinase	carbohydrate metabolic process	glycerol kinase activity	No targeting	11.0047	9.61928	1.38547	0	10.9368	11.0083	-0.0715147	1	10.4917	9.18922	1.30253	0
CATMA4A35300	AT4G33565	zinc finger (C3HC4-type RING finger) family protein	protein amino acid phosphorylation	protein binding	No targeting	9.59184	7.87855	1.71329	0	9.44853	9.58545	-0.136926	1	9.04611	7.74289	1.30321	0
CATMA3A15200	AT3G15810	unknown protein	biological process unknown	molecular function unknown	No targeting	10.9382	9.55443	1.38373	0	10.766	10.6952	0.0707697	1	10.7376	9.43151	1.30611	0
CATMA1A51570	AT1G62420	unknown protein	biological process unknown	oxidoreductase activity, acting on paired donors, with incorporation or reduction of molecular oxygen, 2-oxoglutarate as one donor, and incorporation of one atom each of oxygen into both donors	No targeting	7.96756	6.61912	1.34844	0	7.97135	8.02086	-0.0495188	1	7.74379	6.4372	1.30659	0
CATMA_GFT_02124	AT5G41750	disease resistance protein (TIR-NBS-LRR class), putative	apoptosis	nucleotide binding	mitochondria	8.11997	6.795	1.32497	0	8.31334	8.37044	-0.0570943	1	8.05056	6.73908	1.31148	0
CATMA1A17615	AT1G18570	MYB51 (myb domain protein 51); DNA binding / transcription factor	regulation of transcription, DNA-dependent	DNA binding	No targeting	8.0163	6.63826	1.37804	0	8.09859	8.06356	0.0350363	1	7.96487	6.65336	1.31152	0
CATMA5C64763	AT5G44990	unknown protein	biological process unknown	molecular function unknown	No targeting	8.05779	6.60954	1.44825	0	7.99016	8.06131	-0.0711461	1	7.8197	6.50497	1.31473	0
CATMA2C47475	AT2G28760	UXS6	metabolic process	catalytic activity	plastid	8.35688	7.03321	1.32367	0	8.14466	8.29847	-0.153812	1	7.99035	6.67484	1.31551	0
CATMA1A16540	AT1G17500	haloacid dehalogenase-like hydrolase family protein	transport	magnesium ion binding	mitochondria	10.0685	8.36256	1.70591	0	9.62006	10.0983	-0.478271	1	9.37998	8.06322	1.31676	0
CATMA1A42776	AT1G51660	ATMKK4 (MITOGEN-ACTIVATED PROTEIN KINASE KINASE 4); MAP kinase kinase/ kinase	MAPKKK cascade	protein kinase activity	plastid	9.40013	8.00605	1.39408	0	9.3104	9.2982	0.0122057	1	9.24143	7.92207	1.31936	0
CATMA5A41350	AT5G45410	unknown protein	biological process unknown	molecular function unknown	No targeting	11.1413	9.79324	1.34805	0	11.1727	11.0714	0.101252	1	10.7042	9.38156	1.32262	0
CATMA4C42678	AT4G37640	ACA2 (CALCIUM ATPASE 2); calmodulin binding	transport	catalytic activity	No targeting	8.46814	7.12836	1.33978	0	8.39079	8.59546	-0.204669	1	8.35465	7.03136	1.32328	0
CATMA2A22690	AT2G24350	RNA recognition motif (RRM)-containing protein, serine/threonine/tyrosine kinase, putative	biological process unknown	nucleotide binding	nucleus	11.2119	9.72492	1.48695	0	10.9515	11.0907	-0.139177	1	10.7699	9.44536	1.32451	0
CATMA1A10920	AT1G11905	unknown protein	intracellular protein transport	molecular function unknown	endo. retic.	9.75797	8.23806	1.51991	0	9.78046	9.88	-0.0995424	1	9.10348	7.77884	1.32465	0
CATMA3A03740	AT3G04717	pseudogene				8.51108	6.84326	1.66782	0	8.08938	8.38794	-0.298559	1	8.10811	6.78192	1.32619	0
CATMA4A19290	AT4G18250	receptor serine/threonine kinase, putative	protein amino acid phosphorylation	protein kinase activity	endo. retic.	8.82985	7.23309	1.59676	0	8.45537	8.57111	-0.115739	1	8.61293	7.28622	1.32671	0
CATMA4A14800	AT4G14430	enoyl-CoA hydratase/isomerase family protein	metabolic process	catalytic activity	No targeting	10.1148	8.71517	1.39963	0	9.58012	9.71957	-0.139454	1	9.8298	8.49992	1.32988	0
CATMA5A33080	AT5G37740	C2 domain-containing protein	biological process unknown	molecular function unknown	mitochondria	8.64589	7.18465	1.46124	0	8.52692	8.69325	-0.166332	1	8.24751	6.91705	1.33047	0
CATMA3A17800	AT3G18260	reticulon family protein (RTNLB9)	biological process unknown	nucleotide binding	No targeting	8.29638	6.98426	1.31213	0	7.92109	7.93712	-0.0160246	1	8.07077	6.73837	1.3324	0
CATMA5A54300	AT5G58540	protein kinase family protein	protein amino acid phosphorylation	protein kinase activity	endo. retic.	8.27265	6.9444	1.32825	0	8.31998	8.37411	-0.0541274	1	8.18308	6.8504	1.33268	0
CATMA2A02030	AT2G03120	signal peptide peptidase family protein	biological process unknown	aspartic-type endopeptidase activity	endo. retic.	10.8772	9.57423	1.30301	0	10.796	10.7497	0.0462572	1	10.5809	9.24727	1.33367	0
CATMA3A40730	AT3G47730	ATATH1 (ABC2 homolog 1); ATPase, coupled to transmembrane movement of substances	biological process unknown	nucleotide binding	mitochondria	10.0861	8.63055	1.45551	0	9.59706	9.90871	-0.311646	1	9.51176	8.17553	1.33622	0
CATMA4A01430	AT4G01250	WRKY22 (WRKY DNA-binding protein 22); transcription factor	regulation of transcription, DNA-dependent	transcription factor activity	plastid	8.98411	7.43054	1.55358	0	8.55849	8.97067	-0.412178	1	8.38231	7.04396	1.33834	0
CATMA4A40690	AT4G39270	leucine-rich repeat transmembrane protein kinase, putative	protein amino acid phosphorylation	protein kinase activity	endo. retic.	8.58791	7.08155	1.50636	0	8.0888	8.54416	-0.455361	1	7.98836	6.64308	1.34528	0
CATMA1A05650	AT1G06620	2-oxoglutarate-dependent dioxygenase, putative	biological process unknown	2-oxoglutarate-dependent dioxygenase activity	No targeting	8.58672	7.24755	1.33918	0	8.61658	8.64844	-0.0318615	1	8.39217	7.0464	1.34577	0
CATMA2A42600	AT2G44180	MAP2A (METHIONINE AMINOPEPTIDASE 2A); methionyl aminopeptidase	proteolysis	methionyl aminopeptidase activity	No targeting	9.86284	8.47519	1.38765	0	9.86651	10.0008	-0.134331	1	9.51957	8.17377	1.34579	0
CATMA1C71330	AT1G22170	phosphoglycerate/bisphosphoglycerate mutase family protein, SEC14 cytosolic factor family protein / phosphoglyceride transfer family protein	glycolysis	catalytic activity	plastid	9.01833	7.67936	1.33897	0	9.3648	9.58223	-0.217429	1	8.92708	7.57755	1.34953	0
CATMA1C71316	AT1G21000	unknown protein	biological process unknown	binding	No targeting	9.29902	7.9785	1.32052	0	9.74206	9.90286	-0.160803	1	9.39119	8.04035	1.35084	0
CATMA1A61920	AT1G72700	haloacid dehalogenase-like hydrolase family protein	transport	magnesium ion binding	No targeting	9.71373	8.04723	1.6665	0	9.64398	9.93412	-0.290142	1	9.30388	7.95179	1.35208	0
CATMA1A28380	AT1G30370	lipase class 3 family protein	lipid metabolic process	triacylglycerol lipase activity	mitochondria	8.5981	6.92487	1.67323	0	8.43611	8.69685	-0.260739	1	8.206	6.85124	1.35476	0
CATMA1A19890	AT1G20810	immunophilin / FKBP-type peptidyl-prolyl cis-trans isomerase family protein	protein folding	peptidyl-prolyl cis-trans isomerase activity	plastid	8.78364	7.14764	1.636	0	8.6082	8.75036	-0.142157	1	8.37331	7.01789	1.35542	0
CATMA3A16380	AT3G16990	TENA/THI-4 family protein	glycolysis	molecular function unknown	No targeting	9.19312	7.73704	1.45608	0	9.19187	9.22681	-0.0349434	1	8.89936	7.54352	1.35584	0
CATMA_GFT_03052	AT3G57690	AGP23 (ARABINOGALACTAN-PROTEIN 23)	biological process unknown	molecular function unknown	endo. retic.	8.44784	7.04391	1.40394	0	8.51504	8.44576	0.0692722	1	8.2982	6.94004	1.35817	0
CATMA5A51710	AT5G55930	ATOPT1 (oligopeptide transporter 1); oligopeptide transporter, EMB2731 (EMBRYO DEFECTIVE 2731)	biological process unknown	oligopeptide transporter activity	No targeting	8.52931	6.87899	1.65032	0	8.33882	8.69482	-0.356	1	8.04882	6.68818	1.36065	0
CATMA1A18160	AT1G19115	other RNA			mitochondria	9.28752	7.79977	1.48775	0	9.46459	9.54107	-0.0764794	1	9.196	7.83363	1.36237	0
CATMA1C71318	AT1G21250	WAK1 (CELL WALL-ASSOCIATED KINASE); kinase	protein amino acid phosphorylation	protein kinase activity	endo. retic.	8.82475	7.5181	1.30665	0	8.95765	9.15074	-0.19309	1	9.00227	7.63886	1.36342	0
CATMA1A14400	AT1G15380	lactoylglutathione lyase	carbohydrate metabolic process	lactoylglutathione lyase activity	No targeting	8.63192	7.14274	1.48918	0	8.42177	8.54216	-0.120382	1	8.26769	6.90367	1.36403	0
CATMA1A50410	AT1G61360	S-locus lectin protein kinase family protein	protein amino acid phosphorylation	protein kinase activity	endo. retic.	8.62534	6.93144	1.6939	0	8.27594	8.55143	-0.275488	1	8.21605	6.85097	1.36508	0
CATMA5C64999	AT5G57123	unknown protein	biological process unknown	molecular function unknown	No targeting	8.64572	7.16257	1.48314	0	8.73179	8.84247	-0.110686	1	8.31197	6.94423	1.36774	0
CATMA1A56880	AT1G67530	armadillo/beta-catenin repeat family protein / U-box domain-containing family protein	protein ubiquitination	ubiquitin-protein ligase activity	No targeting	11.0374	9.61877	1.41864	0	11.0423	11.0406	0.00165097	1	10.7815	9.41168	1.36984	0
CATMA1A45430	AT1G54320	LEM3 (ligand-effect modulator 3) family protein / CDC50 family protein, RNA binding	biological process unknown	transporter activity	plastid	11.1047	9.73195	1.37275	0	10.9758	11.0378	-0.0620032	1	10.8076	9.43757	1.37004	0
CATMA4A19520	AT4G18430	AtRABA1e (Arabidopsis Rab GTPase homolog A1e); GTP binding	regulation of transcription, DNA-dependent	ATP binding	No targeting	8.18305	6.82672	1.35634	0	8.15761	8.11532	0.0422886	1	7.9546	6.57994	1.37466	0
CATMA4A30155	AT4G28490	HAESA (RECEPTOR-LIKE PROTEIN KINASE 5); ATP binding / kinase/ protein serine/threonine kinase	protein amino acid phosphorylation	protein kinase activity	endo. retic.	9.61022	8.20122	1.409	0	9.5844	9.68751	-0.103116	1	9.31945	7.94135	1.3781	0
CATMA1A54360	AT1G65080	OXA1 family protein	protein insertion into membrane	binding	mitochondria	9.57484	8.25248	1.32235	0	9.69909	9.62965	0.0694428	1	9.2195	7.8372	1.3823	0
CATMA1A14680	AT1G15670	kelch repeat-containing F-box family protein	biological process unknown	molecular function unknown	No targeting	8.29456	6.96901	1.32555	0	8.34912	8.18481	0.164308	1	8.20548	6.82252	1.38296	0
CATMA5C64234	AT5G14640	protein kinase family protein	protein amino acid phosphorylation	protein kinase activity	No targeting	8.75393	7.44377	1.31016	0	9.13174	8.94874	0.183003	1	8.70838	7.31983	1.38855	0
CATMA1A40130	AT1G49000	unknown protein	biological process unknown	molecular function unknown	plastid	8.28279	6.90404	1.37875	0	8.15609	8.05814	0.0979522	1	8.17594	6.78514	1.3908	0
CATMA3C57166	AT3G12220	SCPL16 (serine carboxypeptidase-like 16); serine carboxypeptidase	proteolysis	serine carboxypeptidase activity	endo. retic.	8.51086	6.91608	1.59478	0	8.68605	8.7545	-0.0684518	1	8.19664	6.80426	1.39238	0
CATMA5A17990	AT5G19550	ASP2 (ASPARTATE AMINOTRANSFERASE 2)	amino acid metabolic process	catalytic activity	No targeting	11.6413	10.2636	1.37773	0	11.7591	11.7445	0.0146504	1	11.2314	9.83579	1.39557	0
CATMA5A41450	AT5G45510	leucine-rich repeat family protein	defense response	protein binding	No targeting	10.2814	8.80044	1.481	0	10.0429	10.25	-0.20709	1	9.86456	8.45998	1.40459	0
CATMA5A40840	AT5G45000	transmembrane receptor	defense response	transmembrane receptor activity	No targeting	8.37204	6.80234	1.56969	0	8.45397	8.52644	-0.0724701	1	7.98779	6.58092	1.40686	0
CATMA4A05100	AT4G04540	protein kinase family protein	protein amino acid phosphorylation	protein kinase activity	endo. retic.	8.66447	6.99957	1.6649	0	8.20038	8.33613	-0.135748	1	8.22412	6.81711	1.40702	0
CATMA1A18380	AT1G19360	unknown protein	regulation of ARF protein signal transduction	guanyl-nucleotide exchange factor activity	No targeting	9.77112	8.38454	1.38658	0	9.77852	9.81383	-0.0353141	1	9.76259	8.35439	1.4082	0
CATMA4A25610	AT4G23790	unknown protein	biological process unknown	molecular function unknown	mitochondria	8.60486	7.23727	1.36759	0	8.60612	8.50008	0.106038	1	8.52096	7.11211	1.40885	0
CATMA2C47511	AT2G30660	3-hydroxyisobutyryl-coenzyme A hydrolase, putative / CoA-thioester hydrolase, putative	metabolic process	catalytic activity	No targeting	8.94677	7.32237	1.6244	0	9.07846	9.1244	-0.0459387	1	8.85407	7.44446	1.40961	0
CATMA4A24900	AT4G23150	protein kinase family protein	protein amino acid phosphorylation	protein kinase activity	endo. retic.	7.96106	6.52044	1.44062	0	8.13445	7.83829	0.29616	1	7.87877	6.46829	1.41049	0
CATMA3C57814	AT3G55890	yippee family protein	biological process unknown	molecular function unknown	No targeting	8.31693	6.95856	1.35837	0	8.4228	8.52936	-0.106565	1	8.14906	6.73845	1.41061	0
CATMA5A19630	AT5G21090	leucine-rich repeat protein, putative	signal transduction	protein binding	endo. retic.	11.5523	10.2331	1.31919	0	11.4221	11.4086	0.0134771	1	11.4925	10.0764	1.41606	0
CATMA1A59170	AT1G69860	proton-dependent oligopeptide transport (POT) family protein	oligopeptide transport	transporter activity	No targeting	10.2733	8.66258	1.61073	0	10.1935	10.4209	-0.227329	1	10.1092	8.68985	1.41939	0
CATMA3A20670	AT3G20910	CCAAT-binding transcription factor (CBF-B/NF-YA) family protein	regulation of transcription, DNA-dependent	transcription factor activity	plastid	9.67015	8.29829	1.37186	0	8.79341	8.87073	-0.0773201	1	9.29883	7.8788	1.42003	0
CATMA5C64363	AT5G22060	ATJ2 (Arabidopsis thaliana DnaJ homologue 2)	protein folding	heat shock protein binding	No targeting	9.43463	8.1202	1.31442	0	9.72339	9.61887	0.104519	1	9.43519	8.01405	1.42114	0
CATMA4A35720	AT4G33920	protein phosphatase 2C family protein / PP2C family protein	regulation of transcription	catalytic activity	mitochondria	9.83142	8.30077	1.53066	0	9.62737	9.61701	0.0103561	1	9.53849	8.11733	1.42115	0
CATMA2A44540	AT2G46150	unknown protein	biological process unknown	molecular function unknown	plastid	8.32272	6.98636	1.33636	0	8.55201	8.26429	0.287719	1	8.35436	6.93287	1.42149	0
CATMA1A07793	AT1G08920	carbohydrate transporter/ sugar porter	transport	transporter activity	No targeting	10.7582	9.43599	1.32225	0	10.8059	10.7277	0.0782396	1	10.5483	9.12453	1.42381	0
CATMA1A15410	AT1G16420	latex-abundant protein, putative (AMC8) / caspase family protein	proteolysis	caspase activity	No targeting	8.24517	6.70589	1.53928	0	8.61579	8.2834	0.332389	1	8.02414	6.59942	1.42472	0
CATMA3A49125	AT3G56170	CAN (CA-2+ DEPENDENT NUCLEASE); nuclease	N-terminal protein myristoylation	nucleic acid binding	mitochondria	9.3983	7.97717	1.42112	0	9.44197	9.36466	0.0773162	1	9.2261	7.8007	1.4254	0
CATMA3A16840	AT3G17410	serine/threonine protein kinase, putative	protein amino acid phosphorylation	protein kinase activity	No targeting	10.593	9.22292	1.37003	0	10.9018	10.7019	0.199885	1	10.2166	8.78737	1.42925	0
CATMA3A25100	AT3G25250	AGC2-1 (OXIDATIVE SIGNAL-INDUCIBLE1); kinase	protein amino acid phosphorylation	protein kinase activity	No targeting	8.08536	6.60027	1.48509	0	7.98226	7.93442	0.0478368	1	8.0183	6.58891	1.42939	0
CATMA3A53225	AT3G60190	ADL4/ADLP2/DRP1E/EDR3 (DYNAMIN-LIKE PROTEIN 4); GTP binding / GTPase	vesicle-mediated transport	GTPase activity	No targeting	10.33	8.92182	1.40818	0	10.1341	10.1868	-0.0526671	1	9.90652	8.47509	1.43143	0
CATMA3C57611	AT3G47040	glycosyl hydrolase family 3 protein	carbohydrate metabolic process	hydrolase activity, hydrolyzing O-glycosyl compounds	No targeting	8.42387	6.96433	1.45955	0	8.52668	8.60169	-0.0750106	1	8.30086	6.86805	1.43281	0
CATMA4A30120	AT4G28460	unknown protein	biological process unknown	molecular function unknown	endo. retic.	8.969	7.56979	1.39922	0	8.63388	8.70521	-0.071321	1	8.65951	7.22281	1.4367	0
CATMA3C57558	AT3G44860	S-adenosyl-L-methionine:carboxyl methyltransferase family protein	biological process unknown	S-adenosylmethionine-dependent methyltransferase activity	No targeting	9.11314	7.7685	1.34464	0	9.69166	9.48144	0.210226	1	9.40041	7.96225	1.43817	0
CATMA1A20325	AT1G21270	WAK2 (wall-associated kinase 2); protein serine/threonine kinase	protein amino acid phosphorylation	protein kinase activity	endo. retic.	10.0288	8.50732	1.52148	0	9.56199	9.70117	-0.139185	1	9.67843	8.24	1.43843	0
CATMA1A31830	AT1G33560	ADR1 (ACTIVATED DISEASE RESISTANCE 1)	apoptosis	protein binding	No targeting	8.99532	7.35429	1.64104	0	8.85092	9.05103	-0.200104	1	8.57225	7.13348	1.43876	0
CATMA3A21500	AT3G21630	protein kinase family protein	protein amino acid phosphorylation	protein kinase activity	endo. retic.	9.84894	8.22284	1.6261	0	9.73557	9.87987	-0.1443	1	9.29763	7.85689	1.44074	0
CATMA2C47231	AT2G16700	ADF5 (ACTIN DEPOLYMERIZING FACTOR 5); actin binding	biological process unknown	actin binding	No targeting	10.8839	9.45549	1.42843	0	11.0947	11.1012	-0.00651567	1	10.7697	9.3256	1.44415	0
CATMA3A55410	AT3G62260	protein phosphatase 2C, putative / PP2C, putative		catalytic activity	No targeting	9.65542	8.02161	1.63382	0	9.8041	9.74194	0.0621689	1	9.26985	7.82325	1.4466	0
CATMA1A45880	AT1G54820	protein kinase family protein	protein amino acid phosphorylation	protein kinase activity	No targeting	9.17287	7.36612	1.80675	0	9.05464	9.19985	-0.145219	1	8.52835	7.08171	1.44664	0
CATMA1A65300	AT1G76070	unknown protein	biological process unknown	molecular function unknown	plastid	9.05863	7.41112	1.64751	0	9.09371	8.95175	0.141962	1	8.61647	7.16559	1.45088	0
CATMA3A49280	AT3G56320	nucleotidyltransferase family protein, alpha-galactosidase, putative / melibiase, putative / alpha-D-galactoside galactohydrolase, putative	biological process unknown	nucleotidyltransferase activity	No targeting	11.5428	10.2375	1.30531	0	11.4354	11.4294	0.0060017	1	11.3202	9.8686	1.45159	0
CATMA1A56360	AT1G67060	unknown protein	biological process unknown	molecular function unknown	No targeting	8.85294	7.42664	1.4263	0	8.76157	8.88328	-0.121711	1	8.6217	7.16951	1.45219	0
CATMA5A58840	AT5G63240	glycosyl hydrolase family protein 17	biological process unknown	molecular function unknown	endo. retic.	8.47178	6.81893	1.65285	0	8.15643	8.40778	-0.251351	1	7.98948	6.53722	1.45227	0
CATMA1A01480	AT1G02500	SAM1 (S-adenosylmethionine synthetase 1); methionine adenosyltransferase	S-adenosylmethionine biosynthetic process	methionine adenosyltransferase activity	No targeting	11.9962	10.5292	1.46701	0	11.4849	11.6248	-0.139891	1	11.5976	10.1433	1.45438	0
CATMA3A10755	AT3G11820	SYP121 (syntaxin 121); t-SNARE	intracellular protein transport	SNAP receptor activity	No targeting	9.97173	8.40209	1.56965	0	9.86468	9.88449	-0.0198119	1	9.68543	8.22533	1.4601	0
CATMA2B15865	AT2G17130	IDH2 (ISOCITRATE DEHYDROGENASE SUBUNIT 2); isocitrate dehydrogenase (NAD+)	tricarboxylic acid cycle	isocitrate dehydrogenase (NAD+) activity	mitochondria	9.18521	7.68743	1.49778	0	9.32871	9.29293	0.035778	1	9.07138	7.61108	1.4603	0
CATMA5A42340	AT5G46350	WRKY8 (WRKY DNA-binding protein 8); transcription factor	regulation of transcription, DNA-dependent	transcription factor activity	nucleus	8.157	6.81775	1.33925	0	8.45584	8.28757	0.168262	1	8.27227	6.81149	1.46078	0
CATMA1A12220	AT1G13210	haloacid dehalogenase-like hydrolase family protein	transport	magnesium ion binding	mitochondria	11.1483	9.43505	1.71326	0	10.7068	11.0447	-0.337865	1	10.5473	9.08589	1.46143	0
CATMA3A16130	AT3G16720	ATL2 (Arabidopsis T?xicos en Levadura 2); protein binding / zinc ion binding	protein amino acid phosphorylation	protein binding	No targeting	9.08796	7.41332	1.67464	0	9.06073	9.21185	-0.151118	1	8.84986	7.38777	1.46209	0
CATMA2A00590	AT2G01540	C2 domain-containing protein	biological process unknown	molecular function unknown	No targeting	8.85636	7.46039	1.39598	0	8.97122	8.82713	0.144085	1	8.70357	7.22755	1.47602	0
CATMA4A31130	AT4G29510	protein arginine N-methyltransferase, putative, unknown protein	superoxide metabolic process	protein-arginine N-methyltransferase activity	No targeting	10.2168	8.85639	1.36036	0	9.52812	9.60508	-0.0769577	1	9.97517	8.49437	1.48081	0
CATMA3A21430	AT3G21560	UGT84A2; UDP-glycosyltransferase/ sinapate 1-glucosyltransferase	metabolic process	UDP-glycosyltransferase activity	endo. retic.	11.1565	9.63148	1.52501	0	11.0841	11.0145	0.0696051	1	10.8132	9.33148	1.4817	0
CATMA2A14420	AT2G15490	UGT73B4; UDP-glycosyltransferase	metabolic process	UDP-glycosyltransferase activity	endo. retic.	9.18355	7.74091	1.44263	0	8.80008	8.93505	-0.134974	1	8.92649	7.44147	1.48502	0
CATMA5C64570	AT5G36925	unknown protein	biological process unknown	molecular function unknown	No targeting	8.36252	6.80258	1.55994	0	8.68347	8.70037	-0.0169041	1	8.07906	6.59382	1.48524	0
CATMA4A34610	AT4G32870	unknown protein	biological process unknown	molecular function unknown	No targeting	10.0278	8.3241	1.70375	0	10.3676	10.3439	0.0237369	1	9.71163	8.2261	1.48553	0
CATMA2C47487	AT2G29470	ATGSTU3 (GLUTATHIONE S-TRANSFERASE 21); glutathione transferase	metabolic process	glutathione transferase activity	No targeting	8.16487	6.74384	1.42102	0	8.5081	7.99302	0.515076	1	8.35664	6.87008	1.48656	0
CATMA4A18526	AT4G17500	ATERF-1 (ETHYLENE RESPONSIVE ELEMENT BINDING FACTOR 1); DNA binding / transcription factor/ transcriptional activator	regulation of transcription, DNA-dependent	DNA binding	No targeting	8.16636	6.82471	1.34165	0	8.38179	8.12111	0.260686	1	8.21976	6.73181	1.48795	0
CATMA4A01830	AT4G01610	cathepsin B-like cysteine protease, putative	proteolysis	cysteine-type endopeptidase activity	endo. retic.	11.4718	10.0275	1.44427	0	11.2436	11.2042	0.0393736	1	11.1798	9.69104	1.48878	0
CATMA4A38190	AT4G36640	SEC14 cytosolic factor family protein / phosphoglyceride transfer family protein	transport	transporter activity	No targeting	8.56304	7.04239	1.52066	0	8.61529	8.5033	0.111992	1	8.46453	6.97514	1.48939	0
CATMA3A38420	AT3G45410	lectin protein kinase family protein	protein amino acid phosphorylation	protein kinase activity	endo. retic.	8.69856	6.843	1.85556	0	8.36509	8.47898	-0.113891	1	8.18724	6.69754	1.4897	0
CATMA5A04000	AT5G04830	unknown protein	biological process unknown	molecular function unknown	No targeting	11.9016	10.5943	1.3073	0	11.6701	11.5879	0.0821174	1	11.8183	10.3264	1.4919	0
CATMA2A00720	AT2G01670	ATNUDT17 (Arabidopsis thaliana Nudix hydrolase homolog 17); hydrolase	biological process unknown	hydrolase activity	No targeting	10.8029	9.13239	1.67054	0	10.5294	10.5764	-0.0469893	1	10.0415	8.54932	1.49221	0
CATMA2A35430	AT2G37130	peroxidase 21 (PER21) (P21) (PRXR5)	electron transport	molecular function unknown	endo. retic.	9.82448	8.26919	1.55529	0	10.2083	9.8857	0.322605	1	9.75105	8.2571	1.49394	0
CATMA3C57808	AT3G55470	C2 domain-containing protein	biological process unknown	molecular function unknown	No targeting	9.39081	8.04428	1.34652	0	9.62395	9.7899	-0.165952	1	9.25344	7.75863	1.49481	0
CATMA4A26400	AT4G24690	ubiquitin-associated (UBA)/TS-N domain-containing protein / octicosapeptide/Phox/Bemp1 (PB1) domain-containing protein	biological process unknown	zinc ion binding	No targeting	11.7009	10.2806	1.42023	0	11.1575	11.3614	-0.203886	1	11.6386	10.1418	1.49684	0
CATMA2A15960	AT2G17220	protein kinase, putative	protein amino acid phosphorylation	protein kinase activity	plastid	10.2882	8.95641	1.33174	0	10.2555	10.1361	0.119364	1	10.1802	8.67826	1.50194	0
CATMA1C72225	AT1G78780	pathogenesis-related family protein	biological process unknown	molecular function unknown	No targeting	8.5257	6.9624	1.5633	0	8.65487	8.6566	-0.0017313	1	8.40286	6.89931	1.50356	0
CATMA5A10760	AT5G11970	unknown protein	biological process unknown	molecular function unknown	nucleus	8.86497	7.55929	1.30569	0	9.12385	8.86328	0.260566	1	8.81656	7.31297	1.50359	0
CATMA3A27240	AT3G27380	SDH2-1 (succinate dehydrogenase 2-1)	tricarboxylic acid cycle	electron carrier activity	mitochondria	10.598	9.15014	1.44789	0	10.547	10.5717	-0.0246758	1	10.4248	8.91983	1.50493	0
CATMA2A39750	AT2G41380	embryo-abundant protein-related	metabolic process	methyltransferase activity	mitochondria	8.35039	6.88068	1.46971	0	8.41884	8.2563	0.162535	1	8.28791	6.7826	1.50531	0
CATMA1A17420	AT1G18400	BEE1 (BR ENHANCED EXPRESSION 1); transcription factor	regulation of transcription	transcription factor activity	nucleus	8.48096	7.0029	1.47806	0	8.51358	8.6113	-0.0977174	1	8.31943	6.81056	1.50887	0
CATMA5A50050	AT5G54140	ILL3 (IAA-amino acid hydrolase ILR1-like 3); metallopeptidase	proteolysis	metallopeptidase activity	endo. retic.	8.69393	7.12542	1.56851	0	8.63753	8.64832	-0.0107905	1	8.37142	6.86242	1.509	0
CATMA3A47110	AT3G54150	embryo-abundant protein-related	biological process unknown	methyltransferase activity	No targeting	8.08709	6.77283	1.31425	0	8.17467	8.1348	0.0398759	1	8.07657	6.56468	1.51189	0
CATMA1A31460	AT1G33110	MATE efflux family protein	multidrug transport	transporter activity	No targeting	10.5521	8.8489	1.70319	0	10.2122	10.2081	0.00407582	1	10.3937	8.88147	1.51224	0
CATMA1A32490	AT1G34180	ANAC016 (Arabidopsis NAC domain containing protein 16)	multicellular organismal development	DNA binding	No targeting	9.19715	7.1996	1.99754	0	8.69081	9.03578	-0.344971	1	8.59057	7.07826	1.5123	0
CATMA2A02430	AT2G03505	glycosyl hydrolase family protein 17	biological process unknown	molecular function unknown	endo. retic.	9.3254	7.65713	1.66827	0	8.60779	8.77773	-0.169942	1	8.89061	7.37756	1.51304	0
CATMA3A39190						8.43887	6.6731	1.76577	0	8.28067	8.48926	-0.208584	1	8.04115	6.52703	1.51412	0
CATMA3A42560	AT3G49530	ANAC062 (Arabidopsis NAC domain containing protein 62); transcription factor	multicellular organismal development	DNA binding	No targeting	9.85924	8.17993	1.67932	0	9.67521	9.82052	-0.145316	1	9.37032	7.84972	1.52061	0
CATMA1A00320	AT1G01340	ATCNGC10 (CYCLIC NUCLEOTIDE GATED CHANNEL 10); calmodulin binding / cyclic nucleotide binding / ion channel	ion transport	ion channel activity	No targeting	8.70991	7.30528	1.40463	0	8.57998	8.65743	-0.0774566	1	8.4736	6.95102	1.52257	0
CATMA5A55160	AT5G59420	oxysterol-binding family protein	steroid metabolic process	oxysterol binding	plastid	10.2293	8.9141	1.31521	0	10.6159	10.4139	0.201997	1	10.4246	8.90186	1.52278	0
CATMA1A61280	AT1G72060	serine-type endopeptidase inhibitor, DNAJ heat shock N-terminal domain-containing protein	biological process unknown	serine-type endopeptidase inhibitor activity	endo. retic.	8.43978	6.81421	1.62556	0	8.43848	8.53532	-0.0968372	1	8.18731	6.66364	1.52367	0
CATMA_GFT_00552	AT1G66690	S-adenosyl-L-methionine:carboxyl methyltransferase family protein	biological process unknown	S-adenosylmethionine-dependent methyltransferase activity	No targeting	8.72152	7.25513	1.46639	0	8.82416	8.82201	0.00214372	1	8.92767	7.40351	1.52416	0
CATMA1A45760	AT1G54660	pseudogene				9.31093	7.7015	1.60942	0	9.5494	9.45195	0.0974542	1	9.23536	7.7082	1.52716	0
CATMA4A35030	AT4G33300	ADR1-L1 (ADR1-LIKE 1); ATP binding / protein binding	apoptosis	protein binding	No targeting	10.4515	8.75111	1.70039	0	9.94341	10.1452	-0.201779	1	10.1217	8.5941	1.52763	0
CATMA3A43540	AT3G50470	HR3 (HOMOLOG OF RPW8 3)	response to other organism	molecular function unknown	endo. retic.	8.86488	7.19968	1.6652	0	8.50078	8.64012	-0.139342	1	8.37657	6.84718	1.52939	0
CATMA3A07860	AT3G09020	alpha 1,4-glycosyltransferase family protein / glycosyltransferase sugar-binding DXD motif-containing protein	biological process unknown	galactosyltransferase activity	plastid	8.25475	6.94773	1.30701	0	8.46517	8.17239	0.292782	1	8.23266	6.70153	1.53113	0
CATMA1A55010	AT1G65730	YSL7 (YELLOW STRIPE LIKE 7); oligopeptide transporter	oligopeptide transport	oligopeptide transporter activity	No targeting	8.39788	6.85198	1.5459	0	8.37283	8.18113	0.191696	1	8.30162	6.77042	1.53121	0
CATMA5A50460	AT5G54610	ANK (ANKYRIN); protein binding	response to salicylic acid stimulus	protein binding	No targeting	8.64405	7.28824	1.35581	0	9.02089	8.62834	0.392557	1	8.97142	7.43938	1.53204	0
CATMA5A37970	AT5G42250	alcohol dehydrogenase, putative	metabolic process	catalytic activity	No targeting	8.93907	7.422	1.51707	0	9.11442	8.94745	0.166969	1	8.84176	7.30825	1.53352	0
CATMA2A30940	AT2G32680	disease resistance family protein	defense response	protein binding	endo. retic.	8.41962	6.92338	1.49624	0	8.27048	8.27494	-0.00446203	1	8.19279	6.65704	1.53576	0
CATMA3A28370	AT3G28480	oxidoreductase, 2OG-Fe(II) oxygenase family protein	peptidyl-proline hydroxylation to 4-hydroxy-L-proline	oxidoreductase activity, acting on paired donors, with incorporation or reduction of molecular oxygen, 2-oxoglutarate as one donor, and incorporation of one atom each of oxygen into both donors	endo. retic.	10.1491	8.64018	1.50891	0	9.92189	9.8568	0.0650916	1	9.99327	8.45565	1.53762	0
CATMA2A26510	AT2G28110	FRA8 (FRAGILE FIBER8); transferase	cellulose and pectin-containing secondary cell wall biogenesis	transferase activity	No targeting	9.18348	7.56079	1.6227	0	9.11083	9.17504	-0.0642092	1	8.93254	7.39219	1.54035	0
CATMA4A24750	AT4G23010	ATUTR2/UTR2 (UDP-GALACTOSE TRANSPORTER 2)	biological process unknown	molecular function unknown	No targeting	10.5408	9.12278	1.41798	0	10.3683	10.231	0.137391	1	10.5376	8.996	1.54165	0
CATMA1A33000	AT1G34630	unknown protein, unknown protein	biological process unknown	molecular function unknown	No targeting	9.36733	7.8276	1.53973	0	9.7044	9.34461	0.359783	1	9.56408	8.02016	1.54392	0
CATMA4A17722	AT4G16760	ACX1 (ACYL-COA OXIDASE 1)	electron transport	acyl-CoA dehydrogenase activity	No targeting	9.98387	8.53214	1.45174	0	10.1897	10.0512	0.138502	1	10.0307	8.48545	1.54528	0
CATMA1A21420	AT1G22280	protein phosphatase 2C, putative / PP2C, putative	biological process unknown	catalytic activity	No targeting	11.042	9.36822	1.67379	0	10.5472	10.7164	-0.169216	1	10.6813	9.13522	1.54605	0
CATMA5A38200	AT5G42440	protein kinase family protein	protein amino acid phosphorylation	protein kinase activity	endo. retic.	9.9839	8.0851	1.8988	0	9.85827	10.0694	-0.211097	1	9.20653	7.66044	1.54609	0
CATMA1A28670	AT1G30620	MUR4 (MURUS 4)	galactose metabolic process	catalytic activity	mitochondria	9.65669	8.00878	1.64791	0	9.66353	9.75418	-0.0906539	1	9.23783	7.68853	1.5493	0
CATMA1A25350	AT1G27120	galactosyltransferase family protein	protein amino acid glycosylation	sugar binding	endo. retic.	8.55934	6.88396	1.67538	0	8.533	8.47239	0.0606136	1	8.08688	6.53496	1.55192	0
CATMA2A34120	AT2G35930	U-box domain-containing protein	protein ubiquitination	ubiquitin-protein ligase activity	No targeting	8.58022	6.85846	1.72176	0	8.51109	8.63563	-0.124545	1	8.23525	6.67919	1.55606	0
CATMA4A24680	AT4G22920	unknown protein	chlorophyll catabolic process	molecular function unknown	plastid	9.45232	8.04518	1.40714	0	9.43733	9.3058	0.131532	1	9.39786	7.84177	1.55609	0
CATMA5C64706	AT5G42300	ubiquitin family protein	protein modification process	molecular function unknown	No targeting	11.9037	10.374	1.52971	0	11.8898	12.0156	-0.125879	1	11.6386	10.0824	1.55616	0
CATMA_GFT_03131	AT4G11840	PLDGAMMA3 (phospholipase D gamma 3); phospholipase D	metabolic process	catalytic activity	No targeting	10.5173	8.95059	1.5667	0	10.747	11.0281	-0.281066	1	10.4432	8.88558	1.55767	0
CATMA5A30320	AT5G35200	epsin N-terminal homology (ENTH) domain-containing protein	biological process unknown	binding	No targeting	11.1268	9.50301	1.62378	0	10.6326	10.7421	-0.109482	1	10.692	9.13285	1.5592	0
CATMA3A53460	AT3G60450	unknown protein	biological process unknown	molecular function unknown	No targeting	9.35979	7.70874	1.65105	0	9.62397	9.46504	0.158929	1	8.89498	7.33479	1.56019	0
CATMA3A02960	AT3G03990	esterase/lipase/thioesterase family protein	regulation of transcription	catalytic activity	No targeting	10.806	9.45556	1.35049	0	11.0617	10.8752	0.186573	1	10.9066	9.34479	1.56181	0
CATMA1A50430	AT1G61380	S-locus protein kinase, putative	protein amino acid phosphorylation	protein kinase activity	endo. retic.	9.35331	7.42567	1.92763	0	9.1044	9.27559	-0.17119	1	8.94338	7.38127	1.5621	0
CATMA5A59330	AT5G63790	ANAC102 (Arabidopsis NAC domain containing protein 102); transcription factor	multicellular organismal development	DNA binding	No targeting	11.0198	9.50342	1.51634	0	10.9758	10.9175	0.0583892	1	10.6722	9.10686	1.56534	0
CATMA4A24945	AT4G23190	CRK11 (CYSTEINE-RICH RLK11); kinase	protein amino acid phosphorylation	protein kinase activity	endo. retic.	8.61029	6.89837	1.71192	0	8.47658	8.55206	-0.0754799	1	8.39495	6.82847	1.56649	0
CATMA1C71613	AT1G44350	ILL6 (IAA-leucine resistant (ILR)-like gene 6); metallopeptidase	proteolysis	metallopeptidase activity	endo. retic.	8.85996	7.54392	1.31604	0	9.54114	9.09423	0.446916	1	8.97859	7.41055	1.56803	0
CATMA1A09000	AT1G10140	unknown protein	biological process unknown	molecular function unknown	mitochondria	9.30353	7.51914	1.78439	0	9.03024	9.20249	-0.172253	1	8.72044	7.15232	1.56812	0
CATMA3A46760	AT3G53810	lectin protein kinase, putative	protein amino acid phosphorylation	protein kinase activity	endo. retic.	9.73355	8.01217	1.72138	0	9.12984	9.27963	-0.149792	1	9.3316	7.76236	1.56924	0
CATMA1A41790	AT1G50740	unknown protein	biological process unknown	molecular function unknown	endo. retic.	9.22641	7.64382	1.58259	0	8.96139	9.11487	-0.153484	1	8.86503	7.29559	1.56945	0
CATMA5A05540	AT5G06330	hairpin-responsive protein, putative (HIN1)	biological process unknown	molecular function unknown	No targeting	8.93908	7.2	1.73908	0	8.70328	8.79157	-0.0882934	1	8.74561	7.17484	1.57077	0
CATMA2C47281	AT2G18950	HPT1 (HOMOGENTISATE PHYTYLTRANSFERASE 1); prenyltransferase	fat-soluble vitamin biosynthetic process	prenyltransferase activity	plastid	8.9887	7.44118	1.54751	0	8.81469	8.81633	-0.00163962	1	8.75101	7.18014	1.57087	0
CATMA3A52130	AT3G59080	DNA binding	proteolysis	DNA binding	endo. retic.	9.02267	7.44388	1.57879	0	8.94954	9.10714	-0.157602	1	8.70452	7.1315	1.57301	0
CATMA5C64434	AT5G25440	protein kinase family protein	protein amino acid phosphorylation	protein kinase activity	No targeting	8.66195	7.19085	1.4711	0	8.92397	9.10376	-0.179798	1	8.66083	7.08776	1.57307	0
CATMA5A16550	AT5G18270	ANAC087	multicellular organismal development	DNA binding	nucleus	8.52931	6.99239	1.53692	0	8.26071	8.32733	-0.0666151	1	8.28818	6.71465	1.57354	0
CATMA1B17945	AT1G18880	proton-dependent oligopeptide transport (POT) family protein, ATCDPK1; calcium- and calmodulin-dependent protein kinase/ kinase/ protein kinase	oligopeptide transport	transporter activity	No targeting	9.74828	7.97143	1.77685	0	9.58764	9.82	-0.232363	1	9.13574	7.55792	1.57781	0
CATMA3C57399	AT3G26220	CYP71B3 (cytochrome P450, family 71, subfamily B, polypeptide 3); oxygen binding	electron transport	monooxygenase activity	endo. retic.	8.84623	7.40946	1.43677	0	9.32295	9.26127	0.0616816	1	9.22661	7.64799	1.57862	0
CATMA5A22130	AT5G24530	oxidoreductase, 2OG-Fe(II) oxygenase family protein	flavonoid biosynthetic process	oxidoreductase activity, acting on paired donors, with incorporation or reduction of molecular oxygen, 2-oxoglutarate as one donor, and incorporation of one atom each of oxygen into both donors	mitochondria	10.3153	8.78766	1.52768	0	10.4981	10.4104	0.087671	1	9.98156	8.40182	1.57974	0
CATMA3A07850	AT3G09010	protein kinase family protein	protein amino acid phosphorylation	protein kinase activity	No targeting	9.11988	7.57417	1.54572	0	8.8632	8.79357	0.0696282	1	8.95357	7.37014	1.58343	0
CATMA1A00465	AT1G01480	ACS2 (1-Amino-cyclopropane-1-carboxylate synthase 2)	biosynthetic process	catalytic activity	No targeting	8.33551	6.76079	1.57472	0	8.50471	8.29006	0.214655	1	8.174	6.59054	1.58347	0
CATMA3A26310	AT3G26470	unknown protein	biological process unknown	molecular function unknown	No targeting	8.81529	7.13254	1.68276	0	8.84285	8.89273	-0.049881	1	8.51398	6.9287	1.58528	0
CATMA4A12240	AT4G12120	SEC1B; protein transporter	vesicle docking during exocytosis	protein transporter activity	No targeting	9.24242	7.56653	1.67588	0	8.95871	9.04985	-0.0911394	1	8.87273	7.28519	1.58754	0
CATMA1A24860	AT1G26630	eukaryotic translation initiation factor 5A, putative / eIF-5A, putative, aspartate/glutamate/uridylate kinase family protein	translational initiation	translation initiation factor activity	No targeting	11.8588	10.4568	1.40199	0	11.4035	11.3412	0.0622341	1	11.857	10.2684	1.58864	0
CATMA1A08916	AT1G10070	ATBCAT-2; branched-chain-amino-acid transaminase/ catalytic	metabolic process	catalytic activity	mitochondria	8.34232	6.72196	1.62036	0	8.26615	8.4317	-0.165546	1	8.16585	6.57644	1.58942	0
CATMA1D02548	AT1G27330	unknown protein	biological process unknown	molecular function unknown	No targeting	9.9511	8.56014	1.39096	0	9.90444	9.92198	-0.0175397	1	9.55291	7.96286	1.59006	0
CATMA2A23430	AT2G25110	MIR domain-containing protein	biological process unknown	molecular function unknown	endo. retic.	11.3334	9.80534	1.52809	0	11.0624	11.0824	-0.0200342	1	11.1321	9.54047	1.59159	0
CATMA5A35595	AT5G39950	ATTRX2 (Arabidopsis thioredoxin h2, thioredoxin H-type 1); thiol-disulfide exchange intermediate	N-terminal protein myristoylation	thiol-disulfide exchange intermediate activity	No targeting	10.9589	9.43299	1.52594	0	10.6948	10.754	-0.059182	1	10.7206	9.1276	1.59296	0
CATMA3A17030	AT3G17609	HYH (HY5-HOMOLOG)	regulation of transcription, DNA-dependent	DNA binding	plastid	8.96679	7.32389	1.6429	0	8.97613	8.90355	0.0725851	1	8.8053	7.21024	1.59505	0
CATMA3C57320	AT3G22231	PCC1 (PATHOGEN AND CIRCADIAN CONTROLLED 1)	biological process unknown	molecular function unknown	plastid	10.5994	9.12366	1.47576	0	10.4775	10.5481	-0.0705542	1	10.4784	8.88268	1.59576	0
CATMA1A08840	AT1G09970	leucine-rich repeat transmembrane protein kinase, putative	protein amino acid phosphorylation	protein kinase activity	endo. retic.	11.3321	9.51389	1.81817	0	10.8476	11.3002	-0.452643	1	10.7301	9.13199	1.59814	0
CATMA1A62970	AT1G73650	unknown protein	lipid metabolic process	oxidoreductase activity, acting on the CH-CH group of donors	No targeting	9.8431	8.44564	1.39746	0	9.81388	9.57135	0.242524	1	9.89179	8.28743	1.60436	0
CATMA1A66220	AT1G76980	unknown protein	biological process unknown	molecular function unknown	plastid	8.75278	7.26261	1.49017	0	9.05217	8.76501	0.287158	1	8.78325	7.17772	1.60553	0
CATMA4A29500	AT4G27860	integral membrane family protein	biological process unknown	molecular function unknown	No targeting	9.38371	7.31658	2.06714	0	9.08656	9.33479	-0.248228	1	8.75293	7.14704	1.60589	0
CATMA4A35080	AT4G33360	terpene cyclase/mutase-related, lipid binding	terpenoid metabolic process	catalytic activity	No targeting	10.2855	8.91336	1.37216	0	10.2251	10.0875	0.137565	1	10.1886	8.58201	1.60654	0
CATMA4A33145	AT4G31500	CYP83B1 (CYTOCHROME P450 MONOOXYGENASE 83B1); oxygen binding	electron transport	monooxygenase activity	endo. retic.	11.9596	10.4179	1.54177	0	11.3086	11.2692	0.039369	1	11.7713	10.163	1.60826	0
CATMA5A49450	AT5G53550	YSL3 (YELLOW STRIPE LIKE 3); oligopeptide transporter	oligopeptide transport	oligopeptide transporter activity	No targeting	8.97685	7.40124	1.57561	0	9.13747	9.1448	-0.00732564	1	8.84759	7.2384	1.60918	0
CATMA4A09810	AT4G09750	short-chain dehydrogenase/reductase (SDR) family protein	metabolic process	catalytic activity	mitochondria	8.83647	7.39115	1.44532	0	9.23758	8.99407	0.243508	1	9.00251	7.39311	1.60939	0
CATMA2A23980	AT2G25625	unknown protein	biological process unknown	molecular function unknown	plastid	9.95582	8.34643	1.6094	0	9.87967	9.64077	0.238896	1	9.89288	8.28058	1.6123	0
CATMA3A53130	AT3G60120	glycosyl hydrolase family 1 protein	carbohydrate metabolic process	catalytic activity	No targeting	8.12628	6.52831	1.59797	0	8.34667	8.08618	0.260481	1	8.10962	6.49343	1.61618	0
CATMA3A06585	AT3G07370	ATCHIP/CHIP (CARBOXYL TERMINUS OF HSC70-INTERACTING PROTEIN); ubiquitin-protein ligase	response to temperature stimulus	ubiquitin-protein ligase activity	No targeting	9.8755	8.24977	1.62573	0	9.40109	9.57116	-0.17007	1	9.71844	8.10203	1.61641	0
CATMA5A58590	AT5G63030	glutaredoxin, putative	electron transport	arsenate reductase (glutaredoxin) activity	No targeting	11.0189	9.3466	1.67229	0	10.7685	10.8099	-0.0413457	1	10.5189	8.89795	1.62091	0
CATMA3A28330	AT3G28450	leucine-rich repeat transmembrane protein kinase, putative	protein amino acid phosphorylation	protein kinase activity	endo. retic.	9.47247	8.07836	1.39411	0	9.45118	9.20498	0.246198	1	9.68846	8.06711	1.62135	0
CATMA1A66600	AT1G77380	AAP3 (amino acid permease 3); amino acid permease	riboflavin biosynthetic process	amino acid transmembrane transporter activity	No targeting	8.67646	6.95372	1.72274	0	8.69668	8.77978	-0.0831036	1	8.33117	6.70764	1.62354	0
CATMA_GFT_02898	AT3G04410	transcription factor	regulation of transcription	DNA binding	No targeting	8.79134	7.32637	1.46497	0	9.52617	9.22527	0.300901	1	8.91764	7.29269	1.62495	0
CATMA4A37690	AT4G36040	DNAJ heat shock N-terminal domain-containing protein (J11)	protein folding	heat shock protein binding	plastid	11.1917	9.42725	1.76442	0	10.6752	10.9197	-0.244499	1	10.8449	9.21798	1.6269	0
CATMA4A35270	AT4G33540	metallo-beta-lactamase family protein	metabolic process	catalytic activity	plastid	9.69655	8.18796	1.50859	0	9.71671	9.70297	0.0137449	1	9.54846	7.92138	1.62708	0
CATMA1A31210	AT1G32920	unknown protein	biological process unknown	molecular function unknown	plastid	9.98115	8.47894	1.50221	0	9.51966	9.53529	-0.0156352	1	9.79743	8.16718	1.63025	0
CATMA2A41720_N	AT2G43290	MSS3 (MULTICOPY SUPPRESSORS OF SNF4 DEFICIENCY IN YEAST 3); calcium ion binding	biological process unknown	calcium ion binding	endo. retic.	8.82136	7.31857	1.50279	0	8.97652	9.1813	-0.204777	1	8.68694	7.05393	1.633	0
CATMA2A36040	AT2G37760	aldo/keto reductase family protein	metabolic process	oxidoreductase activity	No targeting	9.92918	8.29341	1.63577	0	9.64822	9.48286	0.165359	1	9.64058	8.00087	1.63971	0
CATMA1A04500	AT1G05570	CALS1 (CALLOSE SYNTHASE 1); transferase, transferring glycosyl groups	1,3-beta-glucan biosynthetic process	1,3-beta-glucan synthase activity	No targeting	10.1383	8.13659	2.00174	0	9.68278	10.0511	-0.368342	1	9.39334	7.7526	1.64074	0
CATMA_GFT_00812	AT2G20142	unknown protein	signal transduction	molecular function unknown	No targeting	7.99778	6.54033	1.45744	0	8.45125	8.26287	0.188378	1	8.18962	6.54807	1.64155	0
CATMA4A40036	AT4G38540	monooxygenase, putative (MO2)	metabolic process	monooxygenase activity	No targeting	9.06483	7.03144	2.0334	0	8.75266	8.92869	-0.176029	1	8.56967	6.92681	1.64286	0
CATMA3A42120	AT3G49130	RNA binding	RNA processing	RNA binding	No targeting	8.74319	6.97281	1.77038	0	8.59732	8.70121	-0.103897	1	8.34563	6.69702	1.64861	0
CATMA4A23230	AT4G21580	oxidoreductase, zinc-binding dehydrogenase family protein	metabolic process	catalytic activity	No targeting	10.408	9.02568	1.38229	0	10.5961	10.3921	0.203987	1	10.3602	8.71149	1.64876	0
CATMA4A25650	AT4G23850	long-chain-fatty-acid--CoA ligase / long-chain acyl-CoA synthetase	fatty acid biosynthetic process	catalytic activity	No targeting	10.9324	9.37969	1.55273	0	10.7342	10.857	-0.122898	1	10.5375	8.88417	1.65332	0
CATMA1A39400	AT1G48320	thioesterase family protein	biological process unknown	acyl-CoA thioesterase activity	No targeting	9.15002	7.61608	1.53394	0	9.2683	9.11361	0.15469	1	8.95673	7.30197	1.65476	0
CATMA5C64906	AT5G52720	metal ion binding	metabolic process	metal ion binding	No targeting	8.84254	7.1221	1.72044	0	8.80973	8.99171	-0.181977	1	8.44356	6.78874	1.65482	0
CATMA1A09580	AT1G10700	ribose-phosphate pyrophosphokinase 3 / phosphoribosyl diphosphate synthetase 3 (PRS3)	nucleoside metabolic process	magnesium ion binding	plastid	10.2913	8.64249	1.64881	0	10.1175	10.242	-0.124491	1	9.95936	8.30424	1.65512	0
CATMA1C72019_N	AT1G67060	unknown protein	biological process unknown	molecular function unknown	No targeting	9.33839	7.704	1.6344	0	9.75197	9.95703	-0.205056	1	9.28941	7.63368	1.65573	0
CATMA1A55860	AT1G66580	60S ribosomal protein L10 (RPL10C)	translation	structural constituent of ribosome	mitochondria	11.4713	10.0459	1.42541	0	11.0968	11.0416	0.0552036	1	11.1723	9.51284	1.65948	0
CATMA3C57381	AT3G25610	haloacid dehalogenase-like hydrolase family protein	transport	magnesium ion binding	No targeting	9.12014	7.25476	1.86538	0	9.18833	9.5367	-0.348371	1	9.00121	7.33897	1.66224	0
CATMA5C64946	AT5G54710	ankyrin repeat family protein	cell wall organization and biogenesis	protein binding	No targeting	8.26695	6.89705	1.3699	0	8.79865	8.69716	0.101491	1	8.52713	6.85854	1.66859	0
CATMA1A06876	AT1G07890	APX1 (ASCORBATE PEROXIDASE 1, MATERNAL EFFECT EMBRYO ARREST 6)	electron transport	peroxidase activity	No targeting	13.7039	12.097	1.60696	0	12.7114	12.679	0.0324063	1	13.6417	11.9704	1.67133	0
CATMA5A56040	AT5G60280	lectin protein kinase family protein	protein amino acid phosphorylation	protein kinase activity	endo. retic.	8.15528	6.5877	1.56759	0	8.13901	8.36398	-0.224969	1	8.13922	6.46697	1.67226	0
CATMA4A26430	AT4G24730	calcineurin-like phosphoesterase family protein	biological process unknown	protein serine/threonine phosphatase activity	No targeting	8.13291	6.66102	1.47189	0	8.42012	7.94325	0.476874	1	8.23845	6.55738	1.68107	0
CATMA5A01180	AT5G02100	UNE18 (unfertilized embryo sac 18); oxysterol binding	steroid metabolic process	oxysterol binding	plastid	9.12607	7.30426	1.82181	0	9.17201	9.26044	-0.0884287	1	8.84735	7.16497	1.68237	0
CATMA4A01180	AT4G01010	ATCNGC13 (cyclic nucleotide gated channel 13); calmodulin binding / cyclic nucleotide binding / ion channel	ion transport	ion channel activity	No targeting	9.08607	7.11865	1.96742	0	9.14493	9.19346	-0.0485288	1	8.83221	7.14452	1.68769	0
CATMA2A03450						8.58474	7.1104	1.47434	0	8.75682	8.42103	0.335788	1	8.8307	7.13317	1.69752	0
CATMA2D02856	AT2G29460	ATGSTU4 (GLUTATHIONE S-TRANSFERASE 22); glutathione transferase	biological process unknown	glutathione transferase activity	No targeting	8.53045	6.9219	1.60855	0	8.56709	8.65012	-0.0830318	1	8.47848	6.77838	1.7001	0
CATMA1A06190	AT1G07135	glycine-rich protein	biological process unknown	molecular function unknown	endo. retic.	10.81	8.94604	1.86392	0	10.6775	10.7862	-0.108693	1	10.1179	8.41563	1.70229	0
CATMA3A40420	AT3G47420	glycerol-3-phosphate transporter, putative / glycerol 3-phosphate permease, putative	transport	transporter activity	No targeting	10.0554	8.33961	1.71576	0	10.1705	10.1128	0.0576407	1	9.83783	8.13499	1.70284	0
CATMA4C42502	AT4G26060	unknown protein	biological process unknown	molecular function unknown	No targeting	8.90348	7.11641	1.78707	0	9.18121	9.30698	-0.125771	1	8.97648	7.27152	1.70496	0
CATMA5A22500	AT5G24810	ABC1 family protein	beta-lactam antibiotic catabolic process	beta-lactamase activity	mitochondria	10.6928	8.72056	1.97228	0	10.3459	10.7392	-0.393268	1	9.82992	8.12471	1.70521	0
CATMA1A47750	AT1G56660	unknown protein	biological process unknown	molecular function unknown	No targeting	9.17693	7.21696	1.95997	0	8.97483	9.16176	-0.186935	1	8.68719	6.98188	1.70531	0
CATMA5A54443	AT5G58710	ROC7 (rotamase CyP 7); peptidyl-prolyl cis-trans isomerase	protein folding	peptidyl-prolyl cis-trans isomerase activity	endo. retic.	11.5061	9.89658	1.60949	0	11.4638	11.3287	0.13506	1	11.398	9.68905	1.70891	0
CATMA5C64380	AT5G22270	unknown protein	biological process unknown	molecular function unknown	No targeting	10.4107	8.81026	1.60041	0	10.51	10.8992	-0.38921	1	10.2595	8.55046	1.70905	0
CATMA5A15640	AT5G17380	pyruvate decarboxylase family protein	protein processing	magnesium ion binding	No targeting	11.0601	9.62117	1.43894	0	11.2932	11.1495	0.143714	1	11.1616	9.4472	1.71436	0
CATMA5A46995	AT5G51070	ERD1 (EARLY RESPONSIVE TO DEHYDRATION 1); ATP binding / ATPase	ATP-dependent proteolysis	nucleotide binding	plastid	9.48055	7.96478	1.51577	0	9.71591	9.53589	0.180021	1	9.29696	7.58208	1.71489	0
CATMA1A54570	AT1G65280	heat shock protein binding / unfolded protein binding	protein folding	heat shock protein binding	plastid	10.1238	8.0498	2.07397	0	10.0013	10.1387	-0.137457	1	9.56154	7.84601	1.71554	0
CATMA4A28490	AT4G26910	2-oxoacid dehydrogenase family protein	tricarboxylic acid cycle	dihydrolipoyllysine-residue succinyltransferase activity	mitochondria	11.4247	9.59928	1.82545	0	11.0223	11.2629	-0.24056	1	10.9	9.18405	1.71598	0
CATMA3A38630	AT3G45620	transducin family protein / WD-40 repeat family protein	biological process unknown	nucleotide binding	No targeting	9.94948	8.10951	1.83997	0	9.45939	9.6123	-0.152907	1	9.59173	7.873	1.71872	0
CATMA5A28910	AT5G33290	XGD1 (XYLOGALACTURONAN DEFICIENT 1); catalytic	N-terminal protein myristoylation	catalytic activity	endo. retic.	9.07378	7.35858	1.7152	0	9.08759	8.96809	0.119498	1	8.92732	7.20832	1.71899	0
CATMA5A57390	AT5G61790	calnexin 1 (CNX1)	protein folding	calcium ion binding	endo. retic.	12.4427	10.8367	1.60604	0	11.9602	12.0544	-0.0941527	1	12.1057	10.3859	1.71972	0
CATMA1A28810	AT1G30755	unknown protein	biological process unknown	molecular function unknown	No targeting	9.25346	7.35992	1.89355	0	8.81751	8.98499	-0.16748	1	8.92136	7.20013	1.72123	0
CATMA4A10160	AT4G10110	RNA recognition motif (RRM)-containing protein	biological process unknown	nucleotide binding	nucleus	8.86653	7.07114	1.79539	0	8.43939	8.50805	-0.0686569	1	8.579	6.8563	1.72271	0
CATMA3A14910	AT3G15500	ATNAC3 (ARABIDOPSIS NAC DOMAIN CONTAINING PROTEIN 55); transcription factor	multicellular organismal development	DNA binding	nucleus	8.65944	6.84704	1.8124	0	8.52567	8.46312	0.0625512	1	8.61348	6.88827	1.72521	0
CATMA5A41330	AT5G45380	sodium:solute symporter family protein	transport	transporter activity	No targeting	9.5546	7.48602	2.06858	0	9.45863	9.60291	-0.144281	1	9.17099	7.44464	1.72635	0
CATMA5A49020	AT5G53110	unknown protein	biological process unknown	molecular function unknown	endo. retic.	8.18618	6.61579	1.57039	0	8.66977	8.35364	0.31613	1	8.1571	6.42964	1.72746	0
CATMA5A21145	AT5G23660	MTN3 (ARABIDOPSIS HOMOLOG OF MEDICAGO TRUNCATULA MTN3)	biological process unknown	GTPase activity	endo. retic.	9.24454	7.88445	1.36009	0	9.49109	9.22323	0.267859	1	9.35489	7.61999	1.7349	0
CATMA3A49380	AT3G56400	WRKY70 (WRKY DNA-binding protein 70); transcription factor	regulation of transcription, DNA-dependent	transcription factor activity	nucleus	10.2486	8.42596	1.8226	0	9.64278	9.67647	-0.0336947	1	10.16	8.42469	1.73529	0
CATMA3A28400	AT3G28510	AAA-type ATPase family protein	biological process unknown	nucleotide binding	No targeting	10.1928	8.2434	1.94936	0	10.2305	10.1633	0.0671758	1	9.80232	8.06589	1.73642	0
CATMA5A16780	AT5G18480	glycogenin glucosyltransferase (glycogenin)-related	biosynthetic process	transferase activity, transferring glycosyl groups	endo. retic.	9.26832	7.97326	1.29506	0	9.67078	9.26068	0.410095	1	9.44395	7.70353	1.74042	0
CATMA5A11160	AT5G12930	unknown protein	biological process unknown	molecular function unknown	plastid	8.62152	6.90303	1.71849	0	8.68042	8.73556	-0.0551416	1	8.40965	6.66781	1.74184	0
CATMA5A43120	AT5G47130	Bax inhibitor-1 family / BI-1 family	anti-apoptosis		endo. retic.	8.66785	7.27992	1.38793	0	9.24484	8.7003	0.544543	1	8.96896	7.22218	1.74678	0
CATMA1A54330	AT1G65040	protein binding / zinc ion binding	gibberellin biosynthetic process	protein binding	endo. retic.	12.3349	10.8046	1.53039	0	12.0195	11.9706	0.0488973	1	12.1254	10.3779	1.74756	0
CATMA4C42443	AT4G21840	methionine sulfoxide reductase domain-containing protein / SelR domain-containing protein	biological process unknown	peptide-methionine-(S)-S-oxide reductase activity	No targeting	8.59026	6.94613	1.64413	0	8.76386	8.75775	0.00611639	1	8.64369	6.89558	1.74811	0
CATMA5A39400	AT5G43580	serine-type endopeptidase inhibitor	response to wounding	serine-type endopeptidase inhibitor activity	mitochondria	8.28459	6.8007	1.48389	0	8.63932	8.43353	0.205791	1	8.38884	6.63856	1.75029	0
CATMA1A41510	AT1G50450	unknown protein	metabolic process	catalytic activity	mitochondria	10.4615	8.50353	1.95798	0	10.1036	10.4761	-0.372472	1	9.7039	7.95359	1.75032	0
CATMA2A41305	AT2G42890	AML2	biological process unknown	nucleotide binding	No targeting	10.3945	8.26459	2.12995	0	10.0737	10.3404	-0.266687	1	9.82077	8.06666	1.75411	0
CATMA1C71277	AT1G18390	protein kinase family protein	protein amino acid phosphorylation	protein kinase activity	endo. retic.	9.9521	7.7285	2.2236	0	9.97514	10.2905	-0.315402	1	9.22918	7.47402	1.75516	0
CATMA5A09140	AT5G10380	zinc finger (C3HC4-type RING finger) family protein	ubiquitin-dependent protein catabolic process	protein binding	mitochondria	9.96067	8.24618	1.71449	0	10.1041	9.99983	0.104277	1	9.94922	8.19288	1.75634	0
CATMA1A52950	AT1G63720	unknown protein	1,3-beta-glucan biosynthetic process	1,3-beta-glucan synthase activity	No targeting	8.39485	6.85274	1.54211	0	8.60294	8.3846	0.218335	1	8.43281	6.67075	1.76206	0
CATMA2B03420	AT2G04430	ATNUDT5 (Arabidopsis thaliana Nudix hydrolase homolog 5); hydrolase	biological process unknown	hydrolase activity	No targeting	9.08367	7.25683	1.82684	0	9.10191	9.11501	-0.0130915	1	8.83379	7.07126	1.76253	0
CATMA1A24990	AT1G26761	unknown protein	lipid metabolic process	triacylglycerol lipase activity	plastid	9.7846	7.57888	2.20572	0	9.327	9.78096	-0.453957	1	9.06227	7.29967	1.7626	0
CATMA1A01200	AT1G02220	ANAC003 (Arabidopsis NAC domain containing protein 3); transcription factor	multicellular organismal development	DNA binding	nucleus	8.24778	6.75173	1.49605	0	8.52385	8.10569	0.418159	1	8.31559	6.54979	1.7658	0
CATMA4A35910	AT4G34120	LEJ1 (LOSS OF THE TIMING OF ET AND JA BIOSYNTHESIS 1)	biological process unknown	molecular function unknown	plastid	11.9878	10.584	1.40377	0	11.7075	11.6132	0.0943563	1	11.9574	10.1884	1.76901	0
CATMA1A07735	AT1G08830	CSD1 (copper/zinc superoxide dismutase 1)	superoxide metabolic process	copper, zinc superoxide dismutase activity	No targeting	12.2136	10.7264	1.48728	0	11.8528	11.6334	0.219402	1	12.2377	10.4609	1.77684	0
CATMA3A39300	AT3G46280	protein kinase-related	biological process unknown	molecular function unknown	endo. retic.	9.698	8.06585	1.63215	0	9.72466	9.48884	0.235824	1	9.53209	7.75525	1.77684	0
CATMA1A37910	AT1G44960	unknown protein	biological process unknown	metalloendopeptidase activity	endo. retic.	9.13889	7.37866	1.76023	0	9.62093	9.20035	0.420578	1	8.9807	7.19976	1.78094	0
CATMA4A13840	AT4G13660	pinoresinol-lariciresinol reductase, putative	regulation of nitrogen utilization	catalytic activity	No targeting	8.54957	6.769	1.78057	0	8.81512	8.53884	0.276279	1	8.47016	6.68797	1.78219	0
CATMA4A01250	AT4G01070	UDP-glucoronosyl/UDP-glucosyl transferase family protein	xenobiotic metabolic process	UDP-glycosyltransferase activity	No targeting	12.5235	10.8327	1.69078	0	11.4633	11.4285	0.0348016	1	12.5564	10.772	1.78433	0
CATMA5C64663	AT5G40760	G6PD6 (GLUCOSE-6-PHOSPHATE DEHYDROGENASE 6); glucose-6-phosphate 1-dehydrogenase	glucose metabolic process	catalytic activity	No targeting	10.403	8.68764	1.71535	0	10.5617	10.6624	-0.100708	1	10.3316	8.54688	1.78467	0
CATMA2A43970	AT2G45570	CYP76C2 (cytochrome P450, family 76, subfamily C, polypeptide 2); oxygen binding	electron transport	monooxygenase activity	endo. retic.	9.33878	7.51971	1.81907	0	9.33915	9.24274	0.0964157	1	9.22994	7.43925	1.79069	0
CATMA1A46200	AT1G55170	unknown protein	biological process unknown	molecular function unknown	nucleus	8.91965	7.00043	1.91922	0	8.96804	8.86164	0.106395	1	8.54557	6.75452	1.79105	0
CATMA2A01270	AT2G02220	ATPSKR1 (PHYTOSULFOKIN RECEPTOR 1); ATP binding / peptide receptor/ protein serine/threonine kinase	protein amino acid phosphorylation	peptide receptor activity	endo. retic.	9.79553	7.80665	1.98888	0	9.57376	9.76427	-0.190504	1	9.29021	7.49907	1.79114	0
CATMA1A16465	AT1G17420	LOX3 (Lipoxygenase 3); iron ion binding / lipoxygenase	electron transport	iron ion binding	plastid	10.2278	8.636	1.59179	0	10.3566	10.271	0.0855826	1	10.2124	8.41991	1.79251	0
CATMA5A22430	AT5G24760	alcohol dehydrogenase, putative	metabolic process	catalytic activity	No targeting	9.21269	7.45035	1.76234	0	9.28796	9.41923	-0.131272	1	9.03637	7.24203	1.79434	0
CATMA5A56865	AT5G61210	SNAP33 (synaptosomal-associated protein 33); t-SNARE	DNA metabolic process	SNAP receptor activity	nucleus	10.4067	8.54897	1.85769	0	10.2328	10.4018	-0.168953	1	9.96833	8.1717	1.79664	0
CATMA1A67475	AT1G78380	ATGSTU19 (GLUTATHIONE TRANSFERASE 8); glutathione transferase	DNA methylation	glutathione transferase activity	No targeting	11.9311	10.4254	1.50578	0	11.3028	11.2874	0.0153777	1	11.7386	9.94102	1.79754	0
CATMA1A06060	AT1G07000	ATEXO70B2 (exocyst subunit EXO70 family protein B2); protein binding	exocytosis	protein binding	No targeting	10.0607	8.02277	2.03795	0	9.61285	9.94731	-0.334462	1	9.5663	7.76727	1.79903	0
CATMA5A54130	AT5G58375	unknown protein	biological process unknown	molecular function unknown	endo. retic.	10.8618	9.06	1.80178	0	10.77	10.8701	-0.100127	1	10.7351	8.93539	1.7997	0
CATMA5A00600	AT5G01540	lectin protein kinase, putative	protein amino acid phosphorylation	protein kinase activity	endo. retic.	8.99929	6.89516	2.10412	0	8.84824	8.87985	-0.0316056	1	8.47009	6.66442	1.80568	0
CATMA2A03395	AT2G04400	indole-3-glycerol phosphate synthase (IGPS)	tryptophan biosynthetic process	catalytic activity	mitochondria	10.8954	9.31083	1.5846	0	10.8289	10.8499	-0.0210665	1	10.7347	8.92515	1.80951	0
CATMA4A25030	AT4G23260	protein kinase family protein	protein amino acid phosphorylation	protein kinase activity	endo. retic.	8.88438	7.36384	1.52054	0	9.39676	8.91037	0.486389	1	9.12939	7.31848	1.81092	0
CATMA2A38610	AT2G40330	Bet v I allergen family protein	biological process unknown	molecular function unknown	No targeting	9.13781	7.0433	2.09452	0	9.04147	9.47133	-0.42986	1	8.64065	6.82494	1.81571	0
CATMA5A53200	AT5G57480	AAA-type ATPase family protein	biological process unknown	nucleotide binding	endo. retic.	8.98451	7.37992	1.6046	0	9.27112	8.95154	0.319576	1	9.00543	7.18959	1.81584	0
CATMA1A66970	AT1G77810	galactosyltransferase family protein	protein amino acid glycosylation	galactosyltransferase activity	endo. retic.	9.79983	8.03533	1.7645	0	9.74309	9.8162	-0.0731011	1	9.52046	7.70233	1.81813	0
CATMA2A34910	AT2G36690	oxidoreductase, 2OG-Fe(II) oxygenase family protein	biosynthetic process	oxidoreductase activity, acting on paired donors, with incorporation or reduction of molecular oxygen, 2-oxoglutarate as one donor, and incorporation of one atom each of oxygen into both donors	No targeting	8.77859	6.83682	1.94177	0	8.47086	8.64549	-0.174624	1	8.37381	6.55238	1.82142	0
CATMA2A36030	AT2G37750	unknown protein	biological process unknown	molecular function unknown	No targeting	8.63201	6.90974	1.72227	0	8.77819	8.71855	0.0596368	1	8.5084	6.68688	1.82151	0
CATMA5A58270	AT5G62680	proton-dependent oligopeptide transport (POT) family protein	oligopeptide transport	transporter activity	No targeting	9.58533	7.78208	1.80325	0	9.77409	9.73518	0.0389154	1	9.67861	7.84561	1.833	0
CATMA1A01450	AT1G02450	NIMIN-1/NIMIN1; protein binding	regulation of systemic acquired resistance	protein binding	No targeting	9.66905	7.54628	2.12277	0	9.61345	9.65071	-0.0372607	1	9.23315	7.3927	1.84045	0
CATMA2D02807	AT2G15220	secretory protein, putative	defense response	catalytic activity	endo. retic.	8.59799	6.90911	1.68888	0	8.97932	8.56514	0.414183	1	8.57217	6.72822	1.84394	0
CATMA3A47950	AT3G54960	ATPDIL1-3 (PDI-LIKE 1-3); thiol-disulfide exchange intermediate	cell redox homeostasis	isomerase activity	endo. retic.	9.79251	8.02992	1.76259	0	9.7619	9.67891	0.0829877	1	9.77944	7.92576	1.85368	0
CATMA3A55770	AT3G62600	DNAJ heat shock family protein	protein folding	heat shock protein binding	endo. retic.	10.86	9.03282	1.82715	0	10.7669	10.8969	-0.130091	1	10.7214	8.86724	1.85416	0
CATMA3A50440	AT3G57450	unknown protein	biological process unknown	molecular function unknown	No targeting	10.5078	8.88545	1.62233	0	10.4623	10.3439	0.118359	1	10.4175	8.55934	1.85817	0
CATMA2A18610	AT2G20142	unknown protein	signal transduction	molecular function unknown	No targeting	8.77309	7.09882	1.67427	0	8.68625	8.69586	-0.00961093	1	8.48485	6.62458	1.86026	0
CATMA5A50340	AT5G54490	PBP1 (PINOID-BINDING PROTEIN 1); calcium ion binding	biological process unknown	calcium ion binding	No targeting	9.22896	7.41328	1.81568	0	9.08787	9.13716	-0.0492947	1	8.91764	7.05678	1.86085	0
CATMA1A58235	AT1G68840	RAV2 (REGULATOR OF THE ATPASE OF THE VACUOLAR MEMBRANE); DNA binding / transcription factor	regulation of transcription, DNA-dependent	DNA binding	plastid	10.5025	8.31637	2.18616	0	10.079	10.409	-0.330047	1	9.8959	8.03462	1.86128	0
CATMA1C72092	AT1G70810	C2 domain-containing protein	biological process unknown	molecular function unknown	No targeting	10.5432	8.63663	1.90654	0	10.6811	10.8732	-0.192094	1	10.5219	8.65878	1.86317	0
CATMA3A14930	AT3G15518	unknown protein	biological process unknown	molecular function unknown	No targeting	9.66618	7.88401	1.78217	0	9.44473	9.41173	0.0330003	1	9.32085	7.4558	1.86505	0
CATMA3A53430	AT3G60420	unknown protein	translation	amino acid transmembrane transporter activity	No targeting	9.19233	7.38291	1.80942	0	8.69838	8.69553	0.00285088	1	9.03632	7.16697	1.86936	0
CATMA5A45465	AT5G49480	ATCP1 (CA2+-BINDING PROTEIN 1); calcium ion binding	biological process unknown	calcium ion binding	No targeting	9.87347	7.97659	1.89688	0	9.79061	9.87984	-0.0892382	1	9.67651	7.80426	1.87225	0
CATMA1A41250	AT1G50140	AAA-type ATPase family protein	biological process unknown	nucleotide binding	mitochondria	8.73519	6.94233	1.79286	0	8.6617	8.60434	0.0573591	1	8.58093	6.70517	1.87576	0
CATMA2A37440	AT2G39210	nodulin family protein	biological process unknown	molecular function unknown	mitochondria	9.40694	7.57171	1.83523	0	9.26642	9.25446	0.011968	1	9.27136	7.39489	1.87647	0
CATMA2A17545	AT2G18960	AHA1 (PLASMA MEMBRANE PROTON ATPASE); ATPase	transport	catalytic activity	No targeting	12.5229	10.867	1.65586	0	12.1937	12.1745	0.0191759	1	12.4398	10.5595	1.88029	0
CATMA5A43205	AT5G47220	ATERF-2/ATERF2/ERF2 (ETHYLENE RESPONSE FACTOR 2); DNA binding / transcription factor/ transcriptional activator	regulation of transcription, DNA-dependent	DNA binding	No targeting	11.5754	9.45559	2.11977	0	11.6693	11.624	0.045313	1	11.0742	9.19242	1.88181	0
CATMA2A42950	AT2G44500	unknown protein	biological process unknown	molecular function unknown	plastid	10.4566	8.41109	2.04555	0	10.1846	10.4646	-0.279995	1	9.91026	8.02399	1.88626	0
CATMA2A15240	AT2G16430	PAP10; acid phosphatase/ protein serine/threonine phosphatase	biological process unknown	acid phosphatase activity	No targeting	11.4786	9.82933	1.64932	0	11.3723	11.1409	0.231409	1	11.6081	9.72151	1.88663	0
CATMA3C57890	AT3G60540	sec61beta family protein	protein transport	protein transporter activity	plastid	8.9875	7.34588	1.64161	0	9.35358	9.4199	-0.0663256	1	9.14681	7.26013	1.88667	0
CATMA1C72152	AT1G74590	ATGSTU10 (Arabidopsis thaliana Glutathione S-transferase (class tau) 10); glutathione transferase	electron transport	glutathione transferase activity	No targeting	8.75548	7.05683	1.69865	0	9.03019	9.15609	-0.125901	1	8.76068	6.87275	1.88793	0
CATMA5A40970	AT5G45110	NPR3 (NPR1-LIKE PROTEIN 3); protein binding	defense response to bacterium, incompatible interaction	protein binding	plastid	9.98932	8.11346	1.87586	0	9.97478	9.96364	0.0111415	1	9.68968	7.8012	1.88848	0
CATMA2A22500	AT2G24160	pseudogene				9.34072	7.3164	2.02431	0	9.12176	9.25001	-0.128249	1	8.94777	7.05805	1.88972	0
CATMA5A52625	AT5G56870	beta-galactosidase, putative / lactase, putative	carbohydrate metabolic process	catalytic activity	endo. retic.	9.62615	7.40831	2.21784	0	9.3406	9.73597	-0.395369	1	9.11034	7.21986	1.89049	0
CATMA5A57490	AT5G61900	BON1 (BONZAI1); calcium-dependent phospholipid binding	cellular homeostasis	calcium-dependent phospholipid binding	No targeting	9.61305	7.70425	1.9088	0	9.44254	9.61393	-0.171394	1	9.22489	7.33325	1.89164	0
CATMA2A36240	AT2G37940	unknown protein	biological process unknown	molecular function unknown	mitochondria	11.3197	9.32314	1.99655	0	10.8459	11.0924	-0.246527	1	10.7762	8.8785	1.89768	0
CATMA3A29060	AT3G29034	unknown protein	biological process unknown	molecular function unknown	No targeting	9.05968	7.11319	1.94649	0	9.0413	9.04881	-0.00750786	1	8.71243	6.81279	1.89964	0
CATMA3A48940	AT3G55970	oxidoreductase, 2OG-Fe(II) oxygenase family protein	protein complex assembly	iron ion binding	No targeting	8.60122	6.82074	1.78047	0	8.65649	8.28651	0.369979	1	8.71179	6.81184	1.89994	0
CATMA2A37270	AT2G39030	GCN5-related N-acetyltransferase (GNAT) family protein	metabolic process	N-acetyltransferase activity	No targeting	9.16077	7.17438	1.98639	0	9.04148	9.01642	0.0250553	1	8.86498	6.96413	1.90085	0
CATMA2A28085	AT2G29720	CTF2B; monooxygenase	electron transport	monooxygenase activity	mitochondria	9.93602	7.78206	2.15396	0	9.93345	9.99667	-0.0632157	1	9.68976	7.78592	1.90384	0
CATMA3A21070	AT3G21230	4CL5 (4-COUMARATE:COA LIGASE 5); 4-coumarate-CoA ligase	metabolic process	catalytic activity	No targeting	8.59019	6.95463	1.63556	0	8.76852	8.42207	0.346448	1	8.7223	6.81664	1.90567	0
CATMA3A22090	AT3G22160	VQ motif-containing protein	biological process unknown	molecular function unknown	plastid	8.86496	7.18338	1.68158	0	9.1699	8.93584	0.234062	1	8.78486	6.87739	1.90747	0
CATMA3A42820	AT3G49780	ATPSK4 (PHYTOSULFOKINE 4 PRECURSOR); growth factor	cell proliferation	growth factor activity	endo. retic.	8.87903	6.965	1.91403	0	8.69666	8.55314	0.143523	1	8.63427	6.71703	1.91725	0
CATMA5A54100	AT5G58350	WNK4 (Arabidopsis WNK kinase 4); kinase	protein amino acid phosphorylation	protein kinase activity	No targeting	9.35188	7.41567	1.93621	0	9.28239	9.28289	-0.000500809	1	9.15513	7.23678	1.91835	0
CATMA1C71995_N	AT1G65500	unknown protein	biological process unknown	molecular function unknown	endo. retic.	8.84367	7.12795	1.71572	0	9.33886	9.26798	0.0708864	1	8.96321	7.04377	1.91943	0
CATMA3A41885	AT3G48890	ATMP2 (ARABIDOPSIS THALIANA MEMBRANE-ASSOCIATED PROGESTERONE BINDING PROTEIN 3); heme binding / transition metal ion binding	electron transport	heme binding	No targeting	10.0518	8.69228	1.35957	0	10.2678	9.8979	0.369872	1	10.2423	8.32101	1.92129	0
CATMA3A52725	AT3G59700	ATHLECRK (ARABIDOPSIS THALIANA LECTIN-RECEPTOR KINASE); kinase	protein amino acid phosphorylation	protein kinase activity	endo. retic.	9.47154	7.29033	2.18121	0	9.27765	9.44571	-0.168059	1	8.99234	7.05864	1.9337	0
CATMA4C42487	AT4G24920	protein transport protein SEC61 gamma subunit, putative	protein targeting	P-P-bond-hydrolysis-driven protein transmembrane transporter activity	No targeting	11.2383	9.63849	1.59986	0	11.2333	11.455	-0.22164	1	11.3837	9.44981	1.93392	0
CATMA1A22830	AT1G23980	zinc finger (C3HC4-type RING finger) family protein	biological process unknown	protein binding	plastid	9.9638	7.96099	2.0028	0	10.0371	10.0997	-0.062548	1	9.72424	7.78967	1.93457	0
CATMA1A52140	AT1G62980	ATEXPA18 (ARABIDOPSIS THALIANA EXPANSIN A18)	cellulose and pectin-containing cell wall organization and biogenesis	molecular function unknown	endo. retic.	9.11882	7.50297	1.61584	0	9.55877	9.16365	0.395122	1	9.41252	7.47705	1.93548	0
CATMA2A45580	AT2G47130	short-chain dehydrogenase/reductase (SDR) family protein	metabolic process	catalytic activity	No targeting	8.56833	7.00114	1.56719	0	9.05739	8.58143	0.475966	1	8.89738	6.96025	1.93713	0
CATMA1A68540	AT1G79450	LEM3 (ligand-effect modulator 3) family protein / CDC50 family protein	biological process unknown	nucleic acid binding	plastid	9.33428	7.17192	2.16235	0	9.15331	9.3387	-0.185395	1	8.92338	6.97926	1.94412	0
CATMA5A60235	AT5G64810	WRKY51 (WRKY DNA-binding protein 51); transcription factor	regulation of transcription, DNA-dependent	transcription factor activity	No targeting	8.81828	6.89255	1.92573	0	8.99343	8.78239	0.211039	1	8.76888	6.82141	1.94747	0
CATMA1A43000	AT1G51890	leucine-rich repeat protein kinase, putative	protein amino acid phosphorylation	protein kinase activity	endo. retic.	8.35644	6.52524	1.8312	0	8.36418	8.27032	0.0938666	1	8.32035	6.37183	1.94852	0
CATMA1A53060	AT1G63840	zinc finger (C3HC4-type RING finger) family protein	response to abscisic acid stimulus	protein binding	endo. retic.	9.63089	8.01931	1.61158	0	9.89197	9.60392	0.288044	1	9.78612	7.83472	1.95139	0
CATMA5C64941	AT5G54500	FQR1 (FLAVODOXIN-LIKE QUINONE REDUCTASE 1)	biological process unknown	FMN binding	No targeting	11.4631	9.60932	1.85377	0	11.2478	11.4077	-0.159819	1	11.467	9.51535	1.95162	0
CATMA3A00955	AT3G01970	WRKY45 (WRKY DNA-binding protein 45); transcription factor	regulation of transcription, DNA-dependent	transcription factor activity	No targeting	9.26843	7.36933	1.8991	0	8.97946	9.06522	-0.0857562	1	9.1962	7.23954	1.95666	0
CATMA2A13360	AT2E09050	EUGENE prediction				9.23267	7.39085	1.84181	0	9.17642	8.9419	0.234513	1	9.1965	7.23761	1.95889	0
CATMA4A24930	AT4G23170	EP1; protein kinase	response to salicylic acid stimulus	protein kinase activity	endo. retic.	11.8392	10.1187	1.72052	0	11.4743	11.2595	0.214837	1	11.9469	9.98294	1.964	0
CATMA1A07425	AT1G08450	CRT3 (CALRETICULIN 3); calcium ion binding	protein folding	calcium ion binding	endo. retic.	9.78356	8.16881	1.61475	0	10.0917	9.60008	0.49165	1	9.92217	7.95696	1.96521	0
CATMA2A45030	AT2G46600	calcium-binding protein, putative		calcium ion binding	No targeting	10.7975	8.91883	1.87865	0	10.925	10.7981	0.126948	1	10.7533	8.78709	1.9662	0
CATMA1C71257	AT1G17170	ATGSTU24 (Arabidopsis thaliana Glutathione S-transferase (class tau) 24); glutathione transferase	biological process unknown	glutathione transferase activity	No targeting	9.50563	7.28465	2.22098	0	9.82235	10.0465	-0.224193	1	9.2172	7.24031	1.9769	0
CATMA3A20220	AT3G20510	unknown protein	biological process unknown	molecular function unknown	endo. retic.	11.2981	9.47636	1.82169	0	11.2261	11.1441	0.0820025	1	10.8583	8.87838	1.97988	0
CATMA4A40500	AT4G39030	EDS5 (ENHANCED DISEASE SUSCEPTIBILITY 5); antiporter/ transporter	multidrug transport	transporter activity	mitochondria	8.38933	6.76756	1.62177	0	8.82946	8.46087	0.368594	1	8.54347	6.56359	1.97988	0
CATMA1A54830	AT1G65490	unknown protein	biological process unknown	molecular function unknown	endo. retic.	10.2856	8.1609	2.12475	0	10.2014	9.87981	0.321629	1	10.2725	8.28712	1.98538	0
CATMA_GFT_01425	AT4G01770	RGXT1 (RHAMNOGALACTURONAN XYLOSYLTRANSFERASE 1); UDP-xylosyltransferase	rhamnogalacturonan II biosynthetic process	UDP-xylosyltransferase activity	plastid	8.78542	6.9018	1.88363	0	8.92446	8.8957	0.0287591	1	8.73482	6.74334	1.99147	0
CATMA5A02460	AT5G03350	legume lectin family protein	biological process unknown	sugar binding	endo. retic.	9.63466	7.86452	1.77014	0	10.3007	10.081	0.21969	1	9.90152	7.90825	1.99327	0
CATMA2A35400	AT2G37110	unknown protein	biological process unknown	molecular function unknown	No targeting	10.6514	8.99579	1.65563	0	10.9101	10.622	0.288111	1	10.8575	8.8637	1.99381	0
CATMA_GFT_00133	AT1G24807	anthranilate synthase beta subunit, putative, anthranilate synthase beta subunit, putative, anthranilate synthase beta subunit, putative, anthranilate synthase beta subunit, putative	glutamine metabolic process	catalytic activity	No targeting	10.0608	8.10616	1.95459	0	10.4615	10.3869	0.0746597	1	9.87429	7.84049	2.0338	0
CATMA3A53150	AT3G60140	DIN2 (DARK INDUCIBLE 2); hydrolase, hydrolyzing O-glycosyl compounds	carbohydrate metabolic process	catalytic activity	endo. retic.	8.5166	6.7428	1.77381	0	8.73199	8.71925	0.0127403	1	8.58794	6.55053	2.03741	0
CATMA2A38380	AT2G40140	CZF1/ZFAR1	response to cold	nucleic acid binding	No targeting	11.0298	8.7043	2.32551	0	10.5838	10.9548	-0.371003	1	10.4276	8.38849	2.03907	0
CATMA1A65800	AT1G76600	unknown protein	N-terminal protein myristoylation	molecular function unknown	No targeting	9.83237	7.66072	2.17165	0	9.92654	10.0083	-0.0817725	1	9.37634	7.32843	2.04791	0
CATMA4A28860	AT4G27280	calcium-binding EF hand family protein	biological process unknown	calcium ion binding	No targeting	10.2944	8.11344	2.18093	0	10.2376	10.2657	-0.0281323	1	10.1537	8.10261	2.05113	0
CATMA1A56170	AT1G66880	serine/threonine protein kinase family protein	protein amino acid phosphorylation	protein kinase activity	No targeting	10.7297	8.60565	2.12409	0	10.4404	10.5485	-0.10811	1	10.3363	8.28428	2.05197	0
CATMA5A04100	AT5G04930	ALA1 (AMINOPHOSPHOLIPID ATPASE1); ATPase, coupled to transmembrane movement of ions, phosphorylative mechanism	transport	magnesium ion binding	No targeting	10.8331	8.64247	2.19062	0	10.5733	10.8652	-0.291878	1	10.3599	8.30652	2.05335	0
CATMA5A50820	AT5G55050	GDSL-motif lipase/hydrolase family protein	lipid metabolic process	carboxylesterase activity	endo. retic.	9.49388	7.48228	2.01159	0	9.91805	9.63422	0.283833	1	9.61921	7.55796	2.06125	0
CATMA2C47548	AT2G32190	unknown protein	biological process unknown	molecular function unknown	plastid	9.4707	7.51995	1.95075	0	9.75295	9.70136	0.0515909	1	9.4073	7.34585	2.06145	0
CATMA1A36330	AT1G42990	ATBZIP60 (BASIC REGION/LEUCINE ZIPPER MOTIF 60); DNA binding / transcription factor	regulation of transcription, DNA-dependent	DNA binding	No targeting	10.8903	9.01489	1.87545	0	10.8024	10.6993	0.103059	1	10.9318	8.86567	2.06609	0
CATMA4A27800	AT4G26270	phosphofructokinase family protein	glycolysis	6-phosphofructokinase activity	No targeting	10.7015	8.37999	2.32152	0	10.4241	10.6586	-0.234518	1	10.182	8.11001	2.07196	0
CATMA5A16250	AT5G17990	TRP1 (TRYPTOPHAN BIOSYNTHESIS 1); anthranilate phosphoribosyltransferase	tryptophan biosynthetic process	anthranilate phosphoribosyltransferase activity	plastid	10.4918	8.69781	1.79396	0	10.4417	10.4402	0.00154578	1	10.3529	8.28092	2.07202	0
CATMA5C64270	AT5G16570	GLN1;4 (Glutamine synthetase 1;4); glutamate-ammonia ligase	glutamine biosynthetic process	catalytic activity	No targeting	11.2921	9.38944	1.90264	0	11.4509	11.4154	0.0355856	1	11.3598	9.28434	2.07542	0
CATMA4A36830	AT4G35110	unknown protein	biological process unknown	molecular function unknown	No targeting	10.2246	8.02714	2.1975	0	10.0283	10.1423	-0.113976	1	9.86619	7.79	2.07619	0
CATMA5A45500	AT5G49520	WRKY48 (WRKY DNA-binding protein 48); transcription factor	regulation of transcription, DNA-dependent	transcription factor activity	nucleus	9.81495	7.28665	2.52829	0	9.54596	9.89918	-0.35322	1	9.04421	6.95881	2.0854	0
CATMA1A07800	AT1G08940	phosphoglycerate/bisphosphoglycerate mutase family protein	metabolic process	catalytic activity	No targeting	9.77264	7.51483	2.25781	0	9.68046	9.74112	-0.0606559	1	9.45064	7.36415	2.08649	0
CATMA5A57740	AT5G62150	peptidoglycan-binding LysM domain-containing protein	cell wall catabolic process	molecular function unknown	endo. retic.	8.92714	6.93735	1.98979	0	9.305	8.88879	0.416205	1	8.87078	6.78399	2.0868	0
CATMA1A43271	AT1G52200	unknown protein	biological process unknown	molecular function unknown	plastid	9.01945	7.12793	1.89152	0	9.28134	9.05638	0.224954	1	8.96175	6.87251	2.08924	0
CATMA1C71181	AT1G13110	CYP71B7 (cytochrome P450, family 71, subfamily B, polypeptide 7); oxygen binding	electron transport	monooxygenase activity	endo. retic.	11.7901	9.59735	2.19275	0	11.9765	12.0319	-0.0554132	1	11.3242	9.22725	2.09696	0
CATMA4A11790	AT4G11655	transmembrane protein, putative	metabolic process	GTP binding	plastid	8.83805	7.18657	1.65149	0	8.77225	8.30618	0.466077	1	8.95581	6.85777	2.09804	0
CATMA1A62230	AT1G73010	phosphoric monoester hydrolase	metabolic process	phosphoric monoester hydrolase activity	No targeting	9.07557	7.01741	2.05816	0	9.06826	8.91491	0.153348	1	9.1034	7.00062	2.10279	0
CATMA1D02694	AT1G66700	S-adenosyl-L-methionine:carboxyl methyltransferase family protein	biological process unknown	S-adenosylmethionine-dependent methyltransferase activity	No targeting	10.6734	8.32215	2.35123	0	10.4911	10.6866	-0.195551	1	10.0949	7.99109	2.10386	0
CATMA3A50545	AT3G57550	AGK2 (GUANYLATE KINASE-ENCODING GENE 1)	biological process unknown	DNA binding	No targeting	10.4801	8.24958	2.23048	0	10.1806	10.3805	-0.199891	1	9.97856	7.87412	2.10444	0
CATMA5A24040	AT5G26340	MSS1 (SUGAR TRANSPORT PROTEIN 13); carbohydrate transporter/ hexose:hydrogen symporter/ high-affinity hydrogen:glucose transporter/ sugar porter	transport	transporter activity	No targeting	11.1541	9.04598	2.10817	0	10.9877	10.9169	0.0708298	1	11.1379	9.03089	2.10699	0
CATMA1A24060	AT1G25400	unknown protein	biological process unknown	molecular function unknown	No targeting	9.51847	7.16542	2.35305	0	9.0053	9.42529	-0.41999	1	9.01525	6.90747	2.10778	0
CATMA3B41885	AT3G48890	ATMP2 (ARABIDOPSIS THALIANA MEMBRANE-ASSOCIATED PROGESTERONE BINDING PROTEIN 3); heme binding / transition metal ion binding	electron transport	heme binding	No targeting	11.8847	9.94806	1.9366	0	11.8001	11.6687	0.131476	1	11.8614	9.75331	2.10804	0
CATMA2A31295	AT2G33120	SAR1 (SYNAPTOBREVIN-RELATED PROTEIN 1)	transport	molecular function unknown	endo. retic.	12.1086	10.218	1.89054	0	11.7642	11.804	-0.0397921	1	11.959	9.84549	2.11346	0
CATMA4C42615	AT4G34230	CAD5 (CINNAMYL ALCOHOL DEHYDROGENASE 5)	metabolic process	catalytic activity	No targeting	10.3069	8.21534	2.09155	0	10.2058	10.4749	-0.2691	1	9.93234	7.81273	2.1196	0
CATMA4A25530	AT4G23700	ATCHX17 (CATION/H+ EXCHANGER 17); monovalent cation:proton antiporter	N-terminal protein myristoylation	monovalent cation:proton antiporter activity	No targeting	9.91275	7.79132	2.12143	0	9.66698	9.83921	-0.17223	1	9.58515	7.46459	2.12056	0
CATMA4A05070	AT4G04490	protein kinase family protein	protein amino acid phosphorylation	protein kinase activity	endo. retic.	9.25021	6.92759	2.32262	0	8.88365	8.9871	-0.103459	1	9.01028	6.88291	2.12737	0
CATMA5A44160	AT5G48180	kelch repeat-containing protein	biological process unknown	molecular function unknown	No targeting	10.2868	8.55782	1.729	0	10.3513	10.0499	0.301414	1	10.341	8.21301	2.128	0
CATMA2A23310	AT2G25000	WRKY60 (WRKY DNA-binding protein 60); transcription factor	regulation of transcription, DNA-dependent	transcription factor activity	No targeting	10.6016	8.37802	2.22355	0	10.5198	10.5315	-0.0116404	1	10.4196	8.28506	2.1345	0
CATMA4A19300	AT4G18250	receptor serine/threonine kinase, putative	protein amino acid phosphorylation	protein kinase activity	endo. retic.	8.92769	6.7758	2.15189	0	8.96282	8.92182	0.0410096	1	8.82953	6.69379	2.13574	0
CATMA1A07030	AT1G08050	zinc finger (C3HC4-type RING finger) family protein	DNA metabolic process	ubiquitin-protein ligase activity	plastid	9.34213	7.03025	2.31188	0	8.99824	9.1562	-0.157961	1	8.91727	6.78148	2.13578	0
CATMA1A42750	AT1G51620	protein kinase family protein	protein amino acid phosphorylation	protein kinase activity	No targeting	8.97608	6.93132	2.04476	0	8.87126	8.92187	-0.0506123	1	8.8409	6.70503	2.13587	0
CATMA2C47275	AT2G18690	unknown protein	biological process unknown	molecular function unknown	No targeting	8.67638	6.80078	1.8756	0	8.6056	8.21261	0.392989	1	8.85577	6.71516	2.14061	0
CATMA5A01570	AT5G02490	heat shock cognate 70 kDa protein 2 (HSC70-2) (HSP70-2)	protein folding	ATP binding	No targeting	10.791	8.74782	2.0432	0	10.2969	10.4774	-0.180426	1	10.6377	8.4969	2.14079	0
CATMA1A25300	AT1G27080	proton-dependent oligopeptide transport (POT) family protein	oligopeptide transport	transporter activity	No targeting	11.2525	9.19853	2.05394	0	10.9621	11.009	-0.0469444	1	10.9033	8.76134	2.14195	0
CATMA2A42790	AT2G44380	DC1 domain-containing protein			No targeting	9.33721	6.91265	2.42456	0	9.13294	9.3008	-0.167862	1	8.98976	6.84727	2.14249	0
CATMA4A31850	AT4G30230	unknown protein	biological process unknown	molecular function unknown	nucleus	9.29549	7.32817	1.96732	0	9.67802	9.35046	0.327564	1	9.22809	7.07651	2.15158	0
CATMA2A34820	AT2G36590	ProT3 (PROLINE TRANSPORTER 3); amino acid permease, pyruvate kinase, putative	amino acid transport	amino acid transmembrane transporter activity	No targeting	11.335	9.2502	2.08483	0	11.0979	11.2537	-0.15588	1	10.9358	8.77998	2.1558	0
CATMA3A08130	AT3G09270	ATGSTU8 (Arabidopsis thaliana Glutathione S-transferase (class tau) 8); glutathione transferase	multicellular organismal development	glutathione transferase activity	No targeting	8.37988	6.80979	1.57008	0	8.93166	8.36553	0.566128	1	8.76709	6.60981	2.15727	0
CATMA3A28420	AT3G28540	AAA-type ATPase family protein	N-terminal protein myristoylation	nucleotide binding	No targeting	10.3468	8.32754	2.01922	0	10.0097	9.74989	0.259839	1	10.3351	8.1713	2.16383	0
CATMA5A02810	AT5G03630	monodehydroascorbate reductase, putative	electron transport	oxidoreductase activity	No targeting	12.0858	9.91976	2.16607	0	12.109	12.1485	-0.0395291	1	11.5382	9.3676	2.17063	0
CATMA4A19100	AT4G18080	unknown protein	biological process unknown	molecular function unknown	No targeting	10.2577	8.05724	2.20043	0	9.7779	9.76727	0.0106321	1	10.1745	8.00229	2.17218	0
CATMA5A15595	AT5G17330	GAD (Glutamate decarboxylase 1); calmodulin binding	glutamate metabolic process	catalytic activity	No targeting	9.38945	7.18108	2.20836	0	9.28546	9.35969	-0.0742345	1	9.02045	6.84678	2.17366	0
CATMA4A38960	AT4G37390	YDK1 (AUXIN UPREGULATED1, YADOKARI 1); indole-3-acetic acid amido synthetase	response to auxin stimulus	indole-3-acetic acid amido synthetase	No targeting	9.0841	6.97973	2.10437	0	9.25832	9.2628	-0.00448669	1	8.8602	6.67921	2.18099	0
CATMA5A34660	AT5G39050	transferase family protein	biological process unknown	transferase activity	No targeting	10.5131	8.39603	2.11704	0	10.4865	10.3714	0.115117	1	10.442	8.26035	2.18161	0
CATMA2B16180	AT2G17500	auxin efflux carrier family protein	auxin polar transport	auxin:hydrogen symporter activity	endo. retic.	9.20106	7.03957	2.16149	0	9.4235	9.09795	0.325552	1	9.06622	6.88242	2.1838	0
CATMA3C57389	AT3G25780	AOC3 (ALLENE OXIDE CYCLASE 3)	response to cold	isomerase activity	plastid	10.0692	7.83811	2.23108	0	10.4887	10.2947	0.194033	1	9.95063	7.76567	2.18496	0
CATMA3A28945	AT3G28930	AIG2 (AVRRPT2-INDUCED GENE 2)	response to auxin stimulus	molecular function unknown	No targeting	11.5959	9.6273	1.96857	0	11.3445	11.26	0.0844728	1	11.1554	8.96837	2.18704	0
CATMA2Ctrl17						11.3813	9.83858	1.54269	0	10.9898	10.8273	0.162478	1	11.5481	9.35495	2.19312	0
CATMA4A31820	AT4G30190	AHA2 (Arabidopsis H(+)-ATPase 2); ATPase	transport	catalytic activity	No targeting	11.4378	9.45147	1.98637	0	11.4965	11.5294	-0.0329515	1	11.3051	9.11004	2.19508	0
CATMA5A01860	AT5G02780	In2-1 protein, putative	biological process unknown	molecular function unknown	No targeting	9.47226	7.37604	2.09622	0	9.87378	9.40841	0.465369	1	9.41482	7.2161	2.19872	0
CATMA1C71857	AT1G56060	unknown protein	biological process unknown	molecular function unknown	No targeting	10.144	7.78259	2.36142	0	10.4391	10.4644	-0.0253545	1	9.56031	7.3604	2.19992	0
CATMA1C71894	AT1G60730	aldo/keto reductase family protein		aldo-keto reductase activity	No targeting	9.44608	7.40884	2.03724	0	9.52085	9.77032	-0.249469	1	9.3683	7.16497	2.20333	0
CATMA3A14725	AT3G15356	legume lectin family protein	biological process unknown	sugar binding	endo. retic.	9.90497	7.79667	2.10829	0	9.92856	9.778	0.150559	1	9.94797	7.74171	2.20625	0
CATMA5A44660	AT5G48657	defense protein-related	biological process unknown	molecular function unknown	No targeting	8.9877	6.90549	2.08221	0	9.20194	8.96488	0.237063	1	8.77956	6.56941	2.21015	0
CATMA2A24880	AT2G26560	PLP2 (PHOSPHOLIPASE A 2A); nutrient reservoir	lipid metabolic process	nutrient reservoir activity	endo. retic.	9.82561	7.55832	2.2673	0	9.52508	9.41378	0.111303	1	9.7512	7.53839	2.2128	0
CATMA2A12410	AT2G13790	ATSERK4 (SOMATIC EMBRYOGENESIS RECEPTOR-LIKE KINASE 4); protein binding / protein kinase/ transmembrane receptor protein serine/threonine kinase	protein amino acid phosphorylation	protein kinase activity	endo. retic.	10.1414	7.64268	2.49872	0	9.68179	9.98159	-0.299796	1	9.56234	7.34693	2.2154	0
CATMA3A43940	AT3G50930	AAA-type ATPase family protein	biological process unknown	nucleotide binding	No targeting	9.4203	7.00105	2.41925	0	9.24208	9.37461	-0.132524	1	9.02355	6.80724	2.2163	0
CATMA1A03810	AT1G04980	ATPDIL2-2 (PDI-LIKE 2-2); thiol-disulfide exchange intermediate	cell redox homeostasis	isomerase activity	endo. retic.	10.206	8.00311	2.2029	0	9.99821	10.0709	-0.0726575	1	10.0022	7.77677	2.22539	0
CATMA5A44340	AT5G48380	leucine-rich repeat family protein / protein kinase family protein	protein amino acid phosphorylation	protein kinase activity	endo. retic.	10.809	8.54316	2.26585	0	10.7112	10.7069	0.00426325	1	10.3208	8.0916	2.22919	0
CATMA1C71339	AT1G22400	UGT85A1 (UDP-glucosyl transferase 85A1); UDP-glycosyltransferase/ transferase, transferring glycosyl groups / transferase, transferring hexosyl groups	metabolic process	UDP-glycosyltransferase activity	plastid	10.7275	8.43489	2.29263	0	10.8379	10.8215	0.0164145	1	10.2584	8.02664	2.2318	0
CATMA5C64809	AT5G47120	ATBI-1 (ARABIDOPSIS BAX INHIBITOR 1)	apoptosis	enzyme inhibitor activity	plastid	10.7735	8.62275	2.15073	0	10.9921	10.9801	0.0120055	1	10.6767	8.4426	2.23409	0
CATMA5A54970	AT5G59220	protein phosphatase 2C, putative / PP2C, putative	response to abscisic acid stimulus	catalytic activity	No targeting	9.1636	7.08023	2.08337	0	9.19148	9.25545	-0.063977	1	9.02549	6.78135	2.24414	0
CATMA1A07895	AT1G09070	(AT)SRC2/SRC2 (SOYBEAN GENE REGULATED BY COLD-2); protein binding	protein targeting to vacuole	protein binding	No targeting	12.6067	10.1695	2.43728	0	11.9524	11.9743	-0.0218754	1	12.4001	10.1559	2.24421	0
CATMA3A29380	AT3G29240	unknown protein	biological process unknown	molecular function unknown	plastid	10.7948	8.81922	1.9756	0	11.135	10.8101	0.324873	1	10.6226	8.37775	2.24488	0
CATMA3A21990	AT3G22060	receptor protein kinase-related	response to abscisic acid stimulus	molecular function unknown	endo. retic.	9.32818	7.16283	2.16535	0	9.04221	8.90388	0.138326	1	9.12665	6.88135	2.24529	0
CATMA1C71047	AT1G05340	unknown protein	biological process unknown	molecular function unknown	plastid	9.83782	7.63103	2.20679	0	10.3324	10.3415	-0.00911716	1	9.6821	7.43672	2.24538	0
CATMA2A45920	AT2G47480	unknown protein, ATPDIL2-1/MEE30/UNE5 (PDI-LIKE 2-1, maternal effect embryo arrest 30, unfertilized embryo sac 5)	biological process unknown	molecular function unknown	No targeting	12.4193	10.3881	2.0312	0	12.189	12.1106	0.0784496	1	12.364	10.1186	2.24546	0
CATMA5A32930	AT5G37600	ATGSR1 (Arabidopsis thaliana glutamine synthase clone R1); glutamate-ammonia ligase	glutamine biosynthetic process	catalytic activity	No targeting	12.4285	10.3135	2.11504	0	9.60427	9.72844	-0.124171	1	12.3324	10.0786	2.25383	0
CATMA4A22370	AT4G20860	FAD-binding domain-containing protein	electron transport	catalytic activity	endo. retic.	9.18088	6.9479	2.23297	0	9.35206	9.15446	0.197594	1	8.99321	6.73882	2.25439	0
CATMA2A37120	AT2G38860	YLS5 (yellow-leaf-specific gene 5)	response to salt stress	DNA binding	No targeting	10.7116	8.45111	2.26048	0	10.2863	10.4754	-0.18909	1	10.347	8.08944	2.25755	0
CATMA1A16765	AT1G17745	PGDH (3-PHOSPHOGLYCERATE DEHYDROGENASE); phosphoglycerate dehydrogenase	L-serine biosynthetic process	catalytic activity	plastid	12.0401	9.69877	2.34135	0	11.7637	11.7854	-0.0217071	1	11.8394	9.5805	2.25891	0
CATMA1B63370	AT1G74020	SS2 (STRICTOSIDINE SYNTHASE 2); strictosidine synthase	biosynthetic process	strictosidine synthase activity	endo. retic.	9.04822	6.9658	2.08242	0	9.10334	8.67172	0.431619	1	9.11539	6.85565	2.25974	0
CATMA2C47663	AT2G39400	hydrolase, alpha/beta fold family protein	translation	hydrolase activity	No targeting	10.9907	8.66873	2.32194	0	10.8727	10.9378	-0.0650881	1	10.7351	8.46893	2.26617	0
CATMA5C64213	AT5G13190	unknown protein	biological process unknown	ATP binding	No targeting	10.2924	8.31356	1.97883	0	10.3933	10.1259	0.267411	1	10.4211	8.1548	2.26629	0
CATMA1A57820	AT1G68440	unknown protein	biological process unknown	molecular function unknown	No targeting	9.78613	7.54697	2.23916	0	9.78167	9.92646	-0.144796	1	9.60017	7.33251	2.26767	0
CATMA1A03840	AT1G05000	tyrosine specific protein phosphatase family protein	protein amino acid phosphorylation	phosphoprotein phosphatase activity	No targeting	9.43262	7.11507	2.31756	0	9.40651	9.30839	0.0981238	1	9.2768	7.00789	2.26891	0
CATMA3A17290	AT3G17790	ATACP5 (acid phosphatase 5); acid phosphatase/ protein serine/threonine phosphatase	protein amino acid phosphorylation	acid phosphatase activity	endo. retic.	10.7667	8.57245	2.19424	0	11.2294	10.7745	0.454867	1	11.0385	8.76845	2.27003	0
CATMA4A13695	AT4G13510	AMT1;1 (AMMONIUM TRANSPORT 1); ammonium transporter	transport	ammonium transmembrane transporter activity	No targeting	10.843	9.08376	1.75924	0	12.1344	11.8911	0.243294	1	12.1696	9.89927	2.27037	0
CATMA3A28035	AT3G28210	PMZ; zinc ion binding	response to abscisic acid stimulus	zinc ion binding	nucleus	9.1309	7.15104	1.97986	0	9.23338	8.90036	0.333013	1	9.25833	6.98689	2.27145	0
CATMA4A25630	AT4G23810	WRKY53 (WRKY DNA-binding protein 53); transcription factor	regulation of transcription, DNA-dependent	DNA binding	nucleus	9.46181	7.31899	2.14282	0	9.58642	9.36387	0.222553	1	9.47213	7.19934	2.27279	0
CATMA1A38140	AT1G47240	NRAMP2 (NRAMP metal ion transporter 2); metal ion transporter	transport	transporter activity	No targeting	9.32993	6.98179	2.34815	0	9.44116	9.41304	0.0281183	1	9.04859	6.771	2.27759	0
CATMA4C42614	AT4G34200	EDA9 (embryo sac development arrest 9); NAD binding / amino acid binding / cofactor binding / oxidoreductase, acting on the CH-OH group of donors, NAD or NADP as acceptor / phosphoglycerate dehydrogenase	L-serine biosynthetic process	catalytic activity	plastid	11.4123	9.18319	2.22914	0	10.4466	10.6643	-0.217775	1	11.1232	8.84553	2.27766	0
CATMA4A36220	AT4G34390	XLG2 (extra-large GTP-binding protein 2); signal transducer	signal transduction	signal transducer activity	No targeting	10.4356	8.08755	2.34808	0	10.237	10.3724	-0.135389	1	10.0897	7.80551	2.28417	0
CATMA2A36760	AT2G38470	WRKY33 (WRKY DNA-binding protein 33); transcription factor	regulation of transcription, DNA-dependent	transcription factor activity	plastid	10.3551	8.14112	2.21402	0	9.98337	10.2299	-0.24655	1	10.0657	7.78034	2.28536	0
CATMA2B35995	AT2G37710	RLK (RECEPTOR LECTIN KINASE); kinase	protein amino acid phosphorylation	protein kinase activity	endo. retic.	11.8721	9.59374	2.27839	0	11.3197	11.3165	0.00319891	1	11.4612	9.17191	2.28929	0
CATMA4A34790	AT4G33050	EDA39 (embryo sac development arrest 39); calmodulin binding	polar nucleus fusion	calmodulin binding	plastid	10.2034	7.7662	2.43719	0	10.3798	10.4246	-0.0447847	1	9.68431	7.38619	2.29812	0
CATMA3A44640	AT3G51660	macrophage migration inhibitory factor family protein / MIF family protein	inflammatory response	molecular function unknown	No targeting	11.3154	9.68852	1.62692	0	11.5175	11.0988	0.418656	1	11.5512	9.2512	2.29999	0
CATMA1A61750	AT1G72520	lipoxygenase, putative	electron transport	iron ion binding	plastid	10.654	8.35617	2.29787	0	10.4934	10.6903	-0.196897	1	10.3575	8.05031	2.30716	0
CATMA3B26340	AT3G26500	leucine-rich repeat family protein	biological process unknown	protein binding	No targeting	9.82015	7.02989	2.79026	0	9.76599	9.89073	-0.124734	1	9.03796	6.7239	2.31406	0
CATMA5C64014	AT5G01550	lectin protein kinase, putative	protein amino acid phosphorylation	protein kinase activity	mitochondria	9.29345	7.12304	2.17041	0	9.49572	9.80903	-0.313309	1	9.25529	6.94094	2.31436	0
CATMA1C72158	AT1G75030	ATLP-3 (Arabidopsis thaumatin-like protein 3)	response to other organism	molecular function unknown	endo. retic.	9.8288	7.81543	2.01337	0	9.52213	9.08506	0.437064	1	9.94378	7.62491	2.31886	0
CATMA2A39600	AT2G41250	haloacid dehalogenase-like hydrolase family protein	metabolic process	catalytic activity	mitochondria	9.6539	7.25643	2.39747	0	9.59334	9.58345	0.00988813	1	9.42063	7.09979	2.32084	0
CATMA2A32930	AT2G34810	FAD-binding domain-containing protein	response to wounding	catalytic activity	endo. retic.	8.93944	7.11541	1.82404	0	9.21349	8.67013	0.543355	1	9.30052	6.96656	2.33396	0
CATMA3A24400	AT3G24503	ALDH2C4 (REDUCED EPIDERMAL FLUORESCENCE1); 3-chloroallyl aldehyde dehydrogenase/ aldehyde dehydrogenase (NAD)	metabolic process	3-chloroallyl aldehyde dehydrogenase activity	No targeting	10.8476	9.1624	1.68517	0	11.1141	10.6268	0.487213	1	11.1617	8.82198	2.33972	0
CATMA1A61900	AT1G72680	cinnamyl-alcohol dehydrogenase, putative	metabolic process	catalytic activity	No targeting	10.1843	8.09338	2.09095	0	10.4019	10.2899	0.111965	1	10.1952	7.85122	2.344	0
CATMA1A13385	AT1G14370	APK2A (PROTEIN KINASE 2A); kinase, IQD28; calmodulin binding	protein amino acid phosphorylation	protein kinase activity	plastid	10.2895	7.73818	2.55136	0	10.4659	10.4154	0.0505112	1	9.99291	7.64753	2.34538	0
CATMA4A16260	AT4G15530	PPDK (PYRUVATE ORTHOPHOSPHATE DIKINASE)	response to absence of light	catalytic activity	No targeting	10.9457	8.31855	2.62715	0	10.5917	10.7987	-0.207002	1	10.6099	8.25427	2.35558	0
CATMA1A32190	AT1G33950	avirulence-responsive family protein / avirulence induced gene (AIG1) family protein	response to bacterium	GTP binding	plastid	9.44595	7.25079	2.19516	0	9.28305	9.14027	0.142775	1	9.12074	6.76237	2.35837	0
CATMA1A18290	AT1G19250	FMO1 (FLAVIN-DEPENDENT MONOOXYGENASE 1); monooxygenase	electron transport	monooxygenase activity	No targeting	9.42293	7.32668	2.09626	0	9.02938	8.78462	0.244761	1	9.37193	7.00802	2.36391	0
CATMA3A14340	AT3G14990	4-methyl-5(b-hydroxyethyl)-thiazole monophosphate biosynthesis protein, putative	thiamin biosynthetic process	catalytic activity	No targeting	10.5889	8.47231	2.11663	0	10.5662	10.5619	0.0042941	1	10.4654	8.09718	2.36817	0
CATMA4A36000	AT4G34180	cyclase family protein	biological process unknown	molecular function unknown	endo. retic.	11.1555	9.0287	2.12678	0	11.1179	11.1693	-0.0513934	1	11.0583	8.68778	2.37049	0
CATMA4A08330	AT4G08540	unknown protein	biological process unknown	molecular function unknown	No targeting	9.90141	7.65434	2.24707	0	9.53122	9.74927	-0.218043	1	9.7748	7.4043	2.3705	0
CATMA5C64731	AT5G43570	serine protease inhibitor, potato inhibitor I-type family protein	response to wounding	serine-type endopeptidase inhibitor activity	No targeting	9.43178	6.90767	2.52411	0	9.3116	9.56376	-0.252154	1	9.15557	6.78027	2.3753	0
CATMA3A50260	AT3G57240	BG3 (BETA-1,3-GLUCANASE 3); hydrolase, hydrolyzing O-glycosyl compounds	carbohydrate metabolic process	catalytic activity	endo. retic.	9.66162	7.05532	2.6063	0	9.55031	9.58943	-0.0391239	1	9.26926	6.88983	2.37943	0
CATMA5A48670	AT5G52810	ornithine cyclodeaminase/mu-crystallin family protein	metabolic process	catalytic activity	plastid	11.1185	8.72944	2.3891	0	10.9101	11.0207	-0.110632	1	10.6182	8.23859	2.37963	0
CATMA4A25290	AT4G23470	hydroxyproline-rich glycoprotein family protein	biological process unknown	DNA binding	No targeting	11.8412	9.54217	2.29904	0	11.6978	11.6553	0.0424387	1	11.8029	9.42094	2.38201	0
CATMA1A50295	AT1G61250	SC3 (SECRETORY CARRIER 3); carrier	protein transport	transmembrane transporter activity	No targeting	12.2246	9.93953	2.28506	0	11.9654	11.9997	-0.0342368	1	12.0321	9.64757	2.38451	0
CATMA2A15560	AT2G16900	unknown protein	biological process unknown	molecular function unknown	No targeting	10.5717	8.33638	2.23529	0	10.0399	10.1736	-0.133776	1	10.3178	7.92734	2.39047	0
CATMA3A10050	AT3G10985	wound-responsive protein-related	biological process unknown	molecular function unknown	No targeting	10.3186	8.14323	2.17532	0	10.0262	10.1171	-0.0908967	1	10.2003	7.80566	2.39465	0
CATMA4C42669	AT4G37150	esterase, putative	embryonic development ending in seed dormancy	hydrolase activity, acting on ester bonds	No targeting	9.28815	7.12604	2.16211	0	10.0548	9.70289	0.351876	1	9.51759	7.12284	2.39475	0
CATMA2A12420	AT2G13800	ATSERK5 (SOMATIC EMBRYOGENESIS RECEPTOR LIKE KINASE 5); ATP binding / protein kinase/ transmembrane receptor protein serine/threonine kinase	protein amino acid phosphorylation	protein kinase activity	endo. retic.	10.6378	8.20835	2.42949	0	10.0999	10.0992	0.00067154	1	10.2878	7.88855	2.39929	0
CATMA4A26800	AT4G25110	caspase	proteolysis	caspase activity	No targeting	10.0251	7.15977	2.86531	0	9.89868	10.0763	-0.1776	1	9.51405	7.11353	2.40052	0
CATMA1C71919	AT1G61820	BGLU46; hydrolase, hydrolyzing O-glycosyl compounds	carbohydrate metabolic process	catalytic activity	endo. retic.	9.93415	7.47463	2.45953	0	10.3574	10.2576	0.0997556	1	9.69766	7.29115	2.40651	0
CATMA1A24650	AT1G26410	FAD-binding domain-containing protein	biological process unknown	catalytic activity	endo. retic.	9.36538	7.23105	2.13433	0	9.43035	9.29814	0.132209	1	9.34094	6.9337	2.40724	0
CATMA3A38060	AT3G45040	phosphatidate cytidylyltransferase family protein	phospholipid biosynthetic process	dolichol kinase activity	endo. retic.	10.729	8.28317	2.44585	0	10.6623	10.7862	-0.12383	1	10.3961	7.98049	2.4156	0
CATMA4D01596	AT4G12470	protease inhibitor/seed storage/lipid transfer protein (LTP) family protein	lipid transport	lipid binding	endo. retic.	10.9728	8.43705	2.53576	0	11.2495	11.0881	0.161384	1	10.9532	8.53596	2.41727	0
CATMA1C72199	AT1G77510	ATPDIL1-2 (PDI-LIKE 1-2); protein disulfide isomerase	cell redox homeostasis	protein disulfide isomerase activity	endo. retic.	10.9276	8.70765	2.21991	0	11.074	11.1842	-0.110225	1	11.0545	8.63322	2.42131	0
CATMA2A37800	AT2G39530	integral membrane protein, putative	biological process unknown	molecular function unknown	endo. retic.	9.33107	6.97477	2.3563	0	9.42132	9.26416	0.157168	1	9.28938	6.857	2.43238	0
CATMA4A03800	AT4G03450	ankyrin repeat family protein	biological process unknown	protein binding	No targeting	9.85218	7.34369	2.50849	0	9.32191	9.34353	-0.0216221	1	9.67696	7.22539	2.45157	0
CATMA5C64427	AT5G25260	unknown protein	biological process unknown	molecular function unknown	No targeting	9.14184	6.88256	2.25928	0	9.14658	8.9546	0.191978	1	9.24384	6.79222	2.45162	0
CATMA2A03420	AT2G04430	ATNUDT5 (Arabidopsis thaliana Nudix hydrolase homolog 5); hydrolase	biological process unknown	hydrolase activity	No targeting	9.99294	7.6525	2.34044	0	10.1184	10.0682	0.0502395	1	9.89568	7.42766	2.46802	0
CATMA3A18460	AT3G18830	ATPLT5 (POLYOL TRANSPORTER 5); D-ribose transporter/ D-xylose transporter/ carbohydrate transporter/ galactose transporter/ glucose transporter/ glycerol transporter/ hydrogen:sugar symporter/ mannitol transporter/ monosaccharide transporter/ myo-inositol	transport	transporter activity	No targeting	11.7433	9.21968	2.52365	0	11.3352	11.3897	-0.0544935	1	11.3921	8.92187	2.4702	0
CATMA2A23850	AT2G25510	unknown protein	biological process unknown	molecular function unknown	endo. retic.	13.6029	11.5106	2.09239	0	12.6198	12.3929	0.226861	1	13.685	11.212	2.47304	0
CATMA2A22070	AT2G23680	stress-responsive protein, putative	response to stress	molecular function unknown	No targeting	10.1243	7.4819	2.64236	0	10.2753	10.1173	0.157996	1	9.76793	7.2937	2.47423	0
CATMA4A08100	AT4G08350	KOW domain-containing transcription factor family protein	regulation of transcription, DNA-dependent	transcription factor activity	No targeting	10.0786	7.27805	2.80054	0	9.75577	10.1269	-0.371129	1	9.52638	7.04493	2.48145	0
CATMA1A38000	AT1G45145	ATTRX5 (thioredoxin H-type 5); thiol-disulfide exchange intermediate	cell redox homeostasis	thiol-disulfide exchange intermediate activity	No targeting	11.1967	9.42919	1.76753	0	11.4456	10.9259	0.519783	1	11.7673	9.2854	2.48192	0
CATMA5C64907	AT5G52760	heavy-metal-associated domain-containing protein	metal ion transport	metal ion binding	No targeting	9.93476	7.57586	2.3589	0	10.0896	10.1301	-0.0405095	1	9.88465	7.40204	2.4826	0
CATMA5C64619	AT5G38900	DSBA oxidoreductase family protein	biological process unknown	protein disulfide oxidoreductase activity	No targeting	8.79259	6.80221	1.99038	0	9.44774	8.98487	0.462875	1	9.25999	6.77237	2.48762	0
CATMA2A24120	AT2G25735	unknown protein	biological process unknown	molecular function unknown	No targeting	10.0778	7.51587	2.56194	0	9.59236	9.75502	-0.162659	1	9.63426	7.12868	2.50557	0
CATMA2C47752	AT2G44290	protease inhibitor/seed storage/lipid transfer protein (LTP) family protein (YLS3)	lipid transport	lipid binding	endo. retic.	10.9453	8.41739	2.52791	0	11.3635	11.2676	0.0958656	1	10.7577	8.24528	2.51238	0
CATMA3C57495	AT3G32980	peroxidase 32 (PER32) (P32) (PRXR3)	electron transport	peroxidase activity	endo. retic.	9.23721	6.87743	2.35978	0	9.15667	9.05174	0.10493	1	9.3254	6.81211	2.51329	0
CATMA2A42780	AT2G44370	DC1 domain-containing protein	regulation of transcription, DNA-dependent	DNA binding	No targeting	10.1926	7.46941	2.72317	0	9.82876	10.1074	-0.278681	1	9.67925	7.15397	2.52529	0
CATMA3A23245	AT3G23250	AtMYB15/AtY19/MYB15 (myb domain protein 15); DNA binding	regulation of transcription, DNA-dependent	DNA binding	No targeting	9.93163	7.08566	2.84597	0	9.79766	9.93461	-0.136949	1	9.40867	6.87823	2.53044	0
CATMA5A09430	AT5G10695	unknown protein, protein tyrosine phosphatase	biological process unknown	molecular function unknown	No targeting	10.0172	7.52733	2.48983	0	9.89737	9.92989	-0.0325275	1	9.75696	7.20945	2.54751	0
CATMA4A36050	AT4G34230	CAD5 (CINNAMYL ALCOHOL DEHYDROGENASE 5)	metabolic process	catalytic activity	No targeting	11.5528	9.17758	2.37525	0	11.498	11.3076	0.19042	1	11.5126	8.96185	2.55075	0
CATMA3A08380	AT3G09520	ATEXO70H4 (exocyst subunit EXO70 family protein H4); protein binding	exocytosis	protein binding	mitochondria	9.78244	7.31579	2.46665	0	9.79237	9.83066	-0.0382873	1	9.57277	7.02083	2.55194	0
CATMA3A40540	AT3G47540	chitinase, putative	cell wall catabolic process	chitinase activity	endo. retic.	9.67739	7.48823	2.18916	0	9.80566	9.51602	0.289639	1	9.85172	7.28979	2.56192	0
CATMA3A26060	AT3G26210	CYP71B23 (cytochrome P450, family 71, subfamily B, polypeptide 23); oxygen binding	electron transport	monooxygenase activity	endo. retic.	9.98157	7.23311	2.74846	0	9.55766	9.55601	0.00164974	1	9.64356	7.07899	2.56457	0
CATMA2A30140	AT2G31890	unknown protein, leucine-rich repeat transmembrane protein kinase, putative	biological process unknown	molecular function unknown	No targeting	11.5594	9.07718	2.48221	0	11.2568	11.3017	-0.0448315	1	11.3696	8.80471	2.56492	0
CATMA3A44320	AT3G51330	aspartyl protease family protein	proteolysis	aspartic-type endopeptidase activity	endo. retic.	10.8816	8.17194	2.70969	0	10.994	10.8513	0.142669	1	10.3511	7.78166	2.56942	0
CATMA1A55110	AT1G65820	microsomal glutathione s-transferase, putative	biological process unknown	glutathione transferase activity	endo. retic.	12.7583	10.4144	2.34384	0	12.192	12.0508	0.141205	1	12.6223	10.0491	2.57317	0
CATMA3A37212	AT3G44300	NIT2 (NITRILASE 2)	nitrogen compound metabolic process	hydrolase activity, acting on carbon-nitrogen (but not peptide) bonds	No targeting	9.72542	7.49484	2.23059	0	9.75879	9.63167	0.127115	1	9.5005	6.92693	2.57358	0
CATMA3A56180	AT3G63010	ATGID1B/GID1B (GA INSENSITIVE DWARF1B)	metabolic process	hydrolase activity	No targeting	9.64932	6.96775	2.68156	0	9.7935	9.63555	0.157949	1	9.33625	6.75954	2.57672	0
CATMA1A64075	AT1G74710	ICS1 (ISOCHORISMATE SYNTHASEI); isochorismate synthase	biosynthetic process	isochorismate synthase activity	plastid	11.2941	8.68674	2.60733	0	10.9116	11.1143	-0.202749	1	10.8439	8.26197	2.58193	0
CATMA1A26690	AT1G28480	glutaredoxin family protein	electron transport	electron carrier activity	No targeting	11.5036	8.90012	2.60344	0	11.4188	11.4668	-0.0479972	1	11.1622	8.57783	2.58434	0
CATMA2A24760	AT2G26440	pectinesterase family protein	cell wall modification	enzyme inhibitor activity	endo. retic.	11.2828	8.59782	2.68501	0	10.9663	10.8908	0.075479	1	11.0119	8.41909	2.59277	0
CATMA1A25440	AT1G27190	leucine-rich repeat transmembrane protein kinase, putative	protein amino acid phosphorylation	protein kinase activity	endo. retic.	9.66565	7.04364	2.622	0	9.66391	9.64477	0.0191353	1	9.40852	6.80986	2.59866	0
CATMA2C47273	AT2G18660	expansin family protein (EXPR3)	post-translational protein modification	ubiquitin-protein ligase activity	endo. retic.	9.55182	7.21364	2.33818	0	9.74972	9.39995	0.349762	1	9.53848	6.93611	2.60237	0
CATMA1A63120	AT1G73805	calmodulin-binding protein	biological process unknown	calmodulin binding	No targeting	10.4819	7.89078	2.59115	0	10.3528	10.2653	0.0874642	1	10.3623	7.75607	2.60628	0
CATMA5C65102	AT5G63225	glycosyl hydrolase family protein 17	transport	transporter activity	endo. retic.	9.58344	7.35987	2.22357	0	9.71962	9.94744	-0.227822	1	9.69271	7.07783	2.61488	0
CATMA2A30110	AT2G31865	poly (ADP-ribose) glycohydrolase (PARG) family protein	biological process unknown	poly(ADP-ribose) glycohydrolase activity	No targeting	10.2529	7.49127	2.76166	0	10.3535	10.4082	-0.0547428	1	10.058	7.44053	2.61744	0
CATMA3A03030	AT3G04060	ANAC046 (Arabidopsis NAC domain containing protein 46); transcription factor	multicellular organismal development	DNA binding	No targeting	10.3555	7.6274	2.72812	0	9.89447	9.92064	-0.026176	1	10.1557	7.53116	2.62449	0
CATMA1A57396_N	AT1G67980	CCoAMT (caffeoyl-CoA 3-O-methyltransferase)	lignin biosynthetic process	O-methyltransferase activity	No targeting	10.3595	7.71736	2.64211	0	10.5897	10.7098	-0.120071	1	9.94423	7.31722	2.62701	0
CATMA1C71521	AT1G32940	subtilase family protein	proteolysis	subtilase activity	endo. retic.	9.96943	7.66234	2.30708	0	10.1862	9.89469	0.291477	1	9.93674	7.30844	2.6283	0
CATMA4A38220	AT4G36670	mannitol transporter, putative	transport	transporter activity	No targeting	11.5424	8.62099	2.92141	0	11.0461	11.3271	-0.281	1	11.0919	8.4566	2.63527	0
CATMA4A33440	AT4G31800	WRKY18 (WRKY DNA-binding protein 18); transcription factor	regulation of transcription, DNA-dependent	transcription factor activity	nucleus	10.4083	7.78858	2.61976	0	10.0717	10.0756	-0.00390405	1	10.3069	7.6698	2.6371	0
CATMA2A40300	AT2G41905	unknown protein	biological process unknown	molecular function unknown	endo. retic.	10.149	7.81612	2.33286	0	10.0646	9.95715	0.107467	1	10.1393	7.50058	2.63871	0
CATMA4A25620	AT4G23810	WRKY53 (WRKY DNA-binding protein 53); transcription factor	regulation of transcription, DNA-dependent	DNA binding	nucleus	9.60641	7.02524	2.58117	0	9.74895	9.60336	0.145592	1	9.57784	6.93408	2.64376	0
CATMA3A29390	AT3G29250	oxidoreductase	metabolic process	catalytic activity	endo. retic.	9.3582	7.07007	2.28814	0	9.80075	9.29488	0.505863	1	9.44831	6.80305	2.64526	0
CATMA5C64967	AT5G55450	protease inhibitor/seed storage/lipid transfer protein (LTP) family protein	lipid transport	lipid binding	endo. retic.	10.91	8.48539	2.42463	0	10.8102	10.7377	0.0724414	1	10.7429	8.08475	2.65818	0
CATMA1A09190	AT1G10340	ankyrin repeat family protein	biological process unknown	protein binding	No targeting	10.2947	7.27476	3.01993	0	10.1152	10.3513	-0.236015	1	9.88764	7.21843	2.66921	0
CATMA1A53420	AT1G64170	ATCHX16 (CATION/H+ EXCHANGER 16); monovalent cation:proton antiporter	cation transport	monovalent cation:proton antiporter activity	No targeting	10.2062	7.25161	2.95457	0	10.006	10.2455	-0.239524	1	9.68983	7.01921	2.67062	0
CATMA2C47060	AT2G04450	ATNUDT6 (Arabidopsis thaliana Nudix hydrolase homolog 6); ADP-ribose diphosphatase/ NAD binding / hydrolase	response to other organism	hydrolase activity	No targeting	10.0853	7.53551	2.54983	0	10.3367	10.4225	-0.0857495	1	10.1094	7.4342	2.67525	0
CATMA4A39090	AT4G37530	peroxidase, putative	electron transport	peroxidase activity	endo. retic.	10.4502	7.76145	2.68878	0	10.3353	10.271	0.0643171	1	10.2328	7.5517	2.68114	0
CATMA4A24960	AT4G23210	protein kinase family protein	response to molecule of bacterial origin	protein kinase activity	endo. retic.	10.117	7.33328	2.7837	0	9.88949	9.96705	-0.0775581	1	9.72782	7.04288	2.68495	0
CATMA1A51800	AT1G62690	unknown protein	biological process unknown	molecular function unknown	No targeting	9.46323	7.31496	2.14827	0	9.80212	9.49874	0.30338	1	9.69467	7.0033	2.69137	0
CATMA1C72346	AT1G36622	unknown protein	transport	catalytic activity	endo. retic.	9.84462	7.34346	2.50116	0	9.71328	9.66679	0.0464978	1	9.74266	7.04319	2.69947	0
CATMA5A59230	AT5G63680	pyruvate kinase, putative	glycolysis	magnesium ion binding	No targeting	12.044	9.57816	2.46583	0	11.7557	11.7718	-0.016107	1	11.659	8.9498	2.70916	0
CATMA1A63130	AT1G73810	DNA binding	biological process unknown	galactosyltransferase activity	No targeting	9.93924	7.25233	2.68691	0	10.0882	9.85427	0.233907	1	9.80742	7.09396	2.71345	0
CATMA4A41020	AT4G39670	unknown protein	biological process unknown	molecular function unknown	No targeting	9.84469	7.30944	2.53525	0	9.77708	9.56553	0.211545	1	9.87044	7.14132	2.72912	0
CATMA1A01350	AT1G02360	chitinase, putative	cell wall catabolic process	chitinase activity	endo. retic.	9.34653	6.99674	2.3498	0	9.39488	9.16948	0.225394	1	9.52169	6.78896	2.73273	0
CATMA2A44160	AT2G45760	BAP2 (BON ASSOCIATION PROTEIN 2)	biological process unknown	molecular function unknown	No targeting	9.3675	7.04195	2.32554	0	9.66128	9.24651	0.414761	1	9.55412	6.79626	2.75787	0
CATMA1A42890	AT1G51800	leucine-rich repeat protein kinase, putative	protein amino acid phosphorylation	protein kinase activity	endo. retic.	9.99597	7.14115	2.85482	0	9.91145	9.71621	0.195246	1	9.86025	7.0948	2.76544	0
CATMA_GFT_01304	AT3G46080	zinc finger (C2H2 type) family protein	regulation of transcription	nucleic acid binding	nucleus	10.1905	7.85822	2.33232	0	10.5162	10.4235	0.0927287	1	10.1749	7.4007	2.77419	0
CATMA4A24190	AT4G22470	protease inhibitor/seed storage/lipid transfer protein (LTP) family protein	lipid transport	lipid binding	endo. retic.	10.2603	7.20593	3.0544	0	9.97388	10.1795	-0.205621	1	9.97978	7.20189	2.77789	0
CATMA1A20840	AT1G21750	ATPDIL1-1 (PDI-LIKE 1-1); protein disulfide isomerase	cell redox homeostasis	protein disulfide isomerase activity	endo. retic.	12.4406	10.0515	2.3891	0	11.9411	11.9435	-0.00238598	1	12.3688	9.58246	2.78636	0
CATMA3B40540	AT3G47540	chitinase, putative	cell wall catabolic process	chitinase activity	endo. retic.	11.574	8.96793	2.60606	0	11.4057	11.3554	0.0502283	1	11.2899	8.49175	2.79819	0
CATMA5A36458	AT5G40780	LHT1 (LYSINE HISTIDINE TRANSPORTER 1); amino acid permease/ amino acid transporter	amino acid transport	amino acid transmembrane transporter activity	No targeting	10.1568	7.51421	2.64258	0	10.0444	9.84199	0.202414	1	10.1551	7.35115	2.8039	0
CATMA4C42676	AT4G37520	peroxidase 50 (PER50) (P50) (PRXR2)	electron transport	peroxidase activity	endo. retic.	10.6292	7.94421	2.68499	0	10.7591	10.8603	-0.101228	1	10.6346	7.81143	2.82316	0
CATMA3C57403	AT3G26440	unknown protein	biological process unknown	molecular function unknown	plastid	9.77144	7.06041	2.71103	0	9.98004	10.0495	-0.069436	1	9.70792	6.88196	2.82595	0
CATMA3A12660	AT3G13520	AGP12 (ARABINOGALACTAN PROTEIN 12)	biological process unknown	molecular function unknown	endo. retic.	12.4989	10.4704	2.0285	0	12.1021	11.841	0.261102	1	12.649	9.79058	2.85845	0
CATMA2A35995	AT2G37710	RLK (RECEPTOR LECTIN KINASE); kinase	protein amino acid phosphorylation	protein kinase activity	endo. retic.	13.2128	10.3518	2.86098	0	12.6674	12.5064	0.161004	1	12.8266	9.95908	2.86749	0
CATMA2C47174	AT2G14560	unknown protein	biological process unknown	molecular function unknown	No targeting	11.2896	8.51269	2.77692	0	11.6894	11.2547	0.43468	1	11.4511	8.56472	2.88641	0
CATMA3A40490	AT3G47480	calcium-binding EF hand family protein	biological process unknown	calcium ion binding	endo. retic.	10.559	7.81854	2.74043	0	10.6144	10.3249	0.289496	1	10.4457	7.55211	2.8936	0
CATMA5A55595	AT5G59820	RHL41 (RESPONSIVE TO HIGH LIGHT 41); nucleic acid binding / transcription factor/ zinc ion binding	biological process unknown	nucleic acid binding	No targeting	10.1008	7.48093	2.61989	0	10.5437	10.0488	0.494969	1	10.0948	7.19796	2.8968	0
CATMA5A38640	AT5G42830	transferase family protein	biological process unknown	transferase activity	No targeting	10.8704	7.63912	3.23132	0	10.2829	10.6426	-0.359664	1	10.234	7.3365	2.89749	0
CATMA2C47707	AT2G41905	unknown protein	biological process unknown	molecular function unknown	endo. retic.	10.1123	7.57795	2.5344	0	10.4518	10.2271	0.224739	1	10.5001	7.60027	2.89985	0
CATMA2C47802	AT2G47130	short-chain dehydrogenase/reductase (SDR) family protein	metabolic process	catalytic activity	No targeting	10.5718	7.70289	2.86892	0	10.8977	11.1232	-0.225511	1	10.4303	7.52633	2.904	0
CATMA1C72048	AT1G67980	CCoAMT (caffeoyl-CoA 3-O-methyltransferase)	lignin biosynthetic process	O-methyltransferase activity	No targeting	10.3373	7.51606	2.82121	0	10.3511	10.7206	-0.369421	1	10.0445	7.10819	2.93633	0
CATMA1A54580	AT1G65290	acyl carrier family protein / ACP family protein	fatty acid biosynthetic process	acyl carrier activity	mitochondria	10.0202	7.42222	2.59797	0	10.2806	9.76616	0.514397	1	10.0545	7.09436	2.96012	0
CATMA2A03130	AT2G04160	AIR3 (Auxin-Induced in Root cultures 3); subtilase	proteolysis	subtilase activity	endo. retic.	11.082	8.39653	2.68544	0	10.9608	10.7441	0.216632	1	11.1403	8.16994	2.97037	0
CATMA3A03040	AT3G04070	ANAC047 (Arabidopsis NAC domain containing protein 47); transcription factor	multicellular organismal development	DNA binding	nucleus	9.58182	6.9602	2.62162	0	9.88285	9.51161	0.371244	1	9.6853	6.71442	2.97088	0
CATMA1A30710	AT1G32340	NHL8 (NDR1/HIN1-like 8); protein binding / zinc ion binding	biological process unknown	protein binding	nucleus	10.24	7.57299	2.66698	0	10.4567	10.0346	0.422117	1	10.1696	7.19378	2.97587	0
CATMA1C71319	AT1G21310	ATEXT3 (EXTENSIN 3); structural constituent of cell wall	cellulose and pectin-containing cell wall organization and biogenesis	structural constituent of cell wall	endo. retic.	11.6603	8.66407	2.99618	0	11.3241	11.7944	-0.470344	1	11.3783	8.38957	2.98877	0
CATMA4A24970	AT4G23215	pseudogene				10.1445	7.17523	2.9693	0	9.97406	9.87727	0.0967886	1	9.94984	6.95928	2.99056	0
CATMA1A08413	AT1G09560	GLP5 (GERMIN-LIKE PROTEIN 5); manganese ion binding / metal ion binding / nutrient reservoir	response to cold	manganese ion binding	endo. retic.	10.5839	8.06268	2.52125	0	10.8531	10.5522	0.300922	1	10.9094	7.91606	2.99335	0
CATMA3A03743	AT3G04720	PR4 (PATHOGENESIS-RELATED 4)	cell wall catabolic process	chitinase activity	endo. retic.	11.7006	8.80278	2.89779	0	11.3582	11.1484	0.209847	1	11.7337	8.71242	3.02133	0
CATMA5A11720	AT5G13490	AAC2 (ADP/ATP CARRIER 2); ATP:ADP antiporter/ binding	transport	transporter activity	No targeting	11.5841	8.41496	3.16916	0	11.1323	11.2691	-0.136797	1	11.0742	8.05238	3.02182	0
CATMA5A35240	AT5G39670	calcium-binding EF hand family protein	biological process unknown	calcium ion binding	plastid	10.3741	7.39208	2.98198	0	10.3779	10.2551	0.122797	1	10.0941	7.0687	3.02544	0
CATMA3A06620	AT3G07390	AIR12 (Auxin-Induced in Root cultures 12); extracellular matrix structural constituent	extracellular matrix organization and biogenesis	extracellular matrix structural constituent	plastid	13.0348	10.6987	2.33616	0	12.8015	12.2628	0.538657	1	13.4585	10.4329	3.02568	0
CATMA4C42252	AT4G12490	protease inhibitor/seed storage/lipid transfer protein (LTP) family protein	lipid transport	lipid binding	endo. retic.	10.1743	7.34936	2.82498	0	9.45136	9.20609	0.245265	1	10.4711	7.4365	3.03463	0
CATMA_GFT_03195	AT4G31970	CYP82C2 (cytochrome P450, family 82, subfamily C, polypeptide 2); oxygen binding	electron transport	monooxygenase activity	endo. retic.	9.23905	7.09793	2.14112	0	10.1879	9.6812	0.506737	1	9.9491	6.90863	3.04046	0
CATMA4C42253	AT4G12500	protease inhibitor/seed storage/lipid transfer protein (LTP) family protein	lipid transport	lipid binding	endo. retic.	10.6792	7.61563	3.06358	0	10.4794	10.27	0.209392	1	10.6129	7.56985	3.04302	0
CATMA4A41340	AT4G39950	CYP79B2 (cytochrome P450, family 79, subfamily B, polypeptide 2); oxygen binding	electron transport	monooxygenase activity	plastid	11.395	8.86693	2.52802	0	11.0154	10.9183	0.097092	1	11.493	8.44562	3.04737	0
CATMA1C71132	AT1G09932	phosphoglycerate/bisphosphoglycerate mutase-related	protein amino acid phosphorylation	purine transmembrane transporter activity	No targeting	10.5662	7.78697	2.77925	0	10.7797	10.8366	-0.056965	1	10.5845	7.51632	3.06815	0
CATMA2A36270	AT2G37970	SOUL heme-binding family protein	N-terminal protein myristoylation	binding	No targeting	11.6977	9.16402	2.53367	0	11.7372	11.2539	0.483295	1	11.9652	8.89149	3.0737	0
CATMA1B43000	AT1G51890	leucine-rich repeat protein kinase, putative	protein amino acid phosphorylation	protein kinase activity	endo. retic.	10.3304	7.32508	3.00535	0	10.1367	10.3106	-0.173912	1	10.0615	6.981	3.08049	0
CATMA2C47695	AT2G41100	TCH3 (TOUCH 3)	biological process unknown	calcium ion binding	No targeting	11.2831	8.56739	2.71571	0	11.3631	11.1637	0.199352	1	11.6915	8.60927	3.08219	0
CATMA2A42650	AT2G44220	unknown protein	biological process unknown	molecular function unknown	endo. retic.	10.4608	7.30797	3.15284	0	9.87084	9.89954	-0.0286958	1	10.136	7.05204	3.08401	0
CATMA2A37430	AT2G39200	MLO12 (MILDEW RESISTANCE LOCUS O 12); calmodulin binding	defense response	calmodulin binding	No targeting	10.54	7.66827	2.87168	0	10.6166	10.5155	0.101059	1	10.4304	7.30229	3.1281	0
CATMA4A12860	AT4G12720	AtNUDT7 (ARABIDOPSIS THALIANA NUDIX HYDROLASE HOMOLOG 7); hydrolase	response to oxidative stress	hydrolase activity	No targeting	11.6252	8.6659	2.95933	0	11.4905	11.4471	0.0434136	1	11.3344	8.18178	3.15267	0
CATMA3A43300	AT3G50260	ATERF#011/CEJ1 (COOPERATIVELY REGULATED BY ETHYLENE AND JASMONATE 1); DNA binding / transcription factor	regulation of transcription, DNA-dependent	DNA binding	No targeting	10.7985	7.65639	3.14208	0	10.8061	10.8246	-0.0184521	1	10.5601	7.40318	3.15694	0
CATMA2A28746	AT2G30490	ATC4H (CINNAMATE-4-HYDROXYLASE)	electron transport	monooxygenase activity	endo. retic.	12.531	9.58843	2.94257	0	12.1303	12.1591	-0.0288826	1	12.3793	9.21407	3.16519	0
CATMA4A12000	AT4G11890	protein kinase family protein	protein amino acid phosphorylation	protein kinase activity	No targeting	10.6062	7.26386	3.34232	0	10.4191	10.4143	0.00479953	1	10.2731	7.10218	3.17096	0
CATMA4A38575	AT4G36990	HSF4 (HEAT SHOCK FACTOR 4); DNA binding / transcription factor, unknown protein	regulation of transcription, DNA-dependent	DNA binding	No targeting	10.2561	7.46305	2.79307	0	10.722	10.2872	0.434795	1	10.3614	7.18024	3.18113	0
CATMA1C72001	AT1G65845	unknown protein	biological process unknown	molecular function unknown	endo. retic.	11.2074	7.68911	3.51834	0	11.3353	11.4859	-0.150565	1	10.7157	7.53237	3.18333	0
CATMA3A45345	AT3G52430	PAD4 (PHYTOALEXIN DEFICIENT 4); triacylglycerol lipase	lipid metabolic process	triacylglycerol lipase activity	No targeting	11.9823	8.73649	3.24585	0	11.543	11.6499	-0.106895	1	11.5457	8.35137	3.19436	0
CATMA4A15020	AT4G14630	GLP9 (GERMIN-LIKE PROTEIN 9); manganese ion binding / metal ion binding / nutrient reservoir	biological process unknown	manganese ion binding	endo. retic.	10.4676	7.74117	2.72642	0	10.5375	10.0982	0.439372	1	10.6467	7.45222	3.19449	0
CATMA5A24340	AT5G26920	calmodulin binding	biological process unknown	calmodulin binding	plastid	10.0925	7.07096	3.02153	0	10.3243	10.1659	0.158428	1	10.145	6.93066	3.21434	0
CATMA5A11290	AT5G13080	WRKY75 (WRKY DNA-binding protein 75); transcription factor	regulation of transcription, DNA-dependent	transcription factor activity	No targeting	9.87277	7.10099	2.77178	0	10.5112	9.96735	0.543865	1	10.1521	6.8991	3.25301	0
CATMA3A20920	AT3G21080	ABC transporter-related	biological process unknown	molecular function unknown	No targeting	11.4966	8.16084	3.33575	0	11.3097	11.3568	-0.0471003	1	11.136	7.88197	3.25406	0
CATMA5A21750	AT5G24200	triacylglycerol lipase	lipid metabolic process	triacylglycerol lipase activity	No targeting	11.3307	8.37691	2.95381	0	11.0619	10.8039	0.257995	1	11.25	7.99578	3.25425	0
CATMA5A22960	AT5G25250	unknown protein	biological process unknown	molecular function unknown	No targeting	11.6926	8.30682	3.38582	0	11.5475	11.6108	-0.0633613	1	11.3253	8.07053	3.25473	0
CATMA2A34180	AT2G35980	YLS9 (YELLOW-LEAF-SPECIFIC GENE 9)	regulation of transcription	DNA binding	No targeting	10.7732	7.88428	2.88894	0	11.2116	10.9278	0.283864	1	10.7814	7.52384	3.2576	0
CATMA2A28790	AT2G30550	lipase class 3 family protein	lipid metabolic process	catalytic activity	plastid	11.8001	8.61678	3.18329	0	11.5104	11.7063	-0.195912	1	11.3232	8.05914	3.26403	0
CATMA1C71758	AT1G51760	IAR3 (IAA-ALANINE RESISTANT 3); metallopeptidase	proteolysis	metallopeptidase activity	endo. retic.	11.0759	8.25821	2.81768	0	11.7251	11.3273	0.397805	1	11.3594	8.08902	3.27042	0
CATMA1A28750	AT1G30700	FAD-binding domain-containing protein	biological process unknown	catalytic activity	endo. retic.	10.0558	7.18802	2.86777	0	10.5404	10.0393	0.501192	1	10.3121	7.03959	3.27252	0
CATMA4C42251	AT4G12480	pEARLI 1; lipid binding	lipid transport	lipid binding	endo. retic.	11.413	8.00949	3.40352	0	11.0005	10.8802	0.120231	1	11.1005	7.81799	3.28255	0
CATMA1A32195	AT1G33960	AIG1 (AVRRPT2-INDUCED GENE 1); GTP binding	response to bacterium	GTP binding	No targeting	9.95633	7.19573	2.7606	0	10.0415	9.52225	0.51929	1	10.4044	7.11483	3.28961	0
CATMA3A54340	AT3G61190	BAP1 (BON ASSOCIATION PROTEIN 1)	transport	transporter activity	No targeting	11.2936	8.03031	3.26328	0	11.0811	11.0863	-0.00519471	1	11.1333	7.83856	3.29477	0
CATMA_GFT_02181	AT5G46950	invertase/pectin methylesterase inhibitor family protein	biological process unknown	enzyme inhibitor activity	endo. retic.	9.99872	7.66357	2.33514	0	10.5611	10.4135	0.147638	1	10.3813	7.08161	3.29965	0
CATMA2A22170	AT2G23810	TET8 (TETRASPANIN8)	aging	molecular function unknown	endo. retic.	12.4732	9.33968	3.13348	0	11.9715	12.029	-0.0574819	1	12.3672	9.05555	3.31164	0
CATMA2A13330	AT2G14620	xyloglucan:xyloglucosyl transferase, putative / xyloglucan endotransglycosylase, putative / endo-xyloglucan transferase, putative	carbohydrate metabolic process	hydrolase activity, hydrolyzing O-glycosyl compounds	endo. retic.	10.5929	7.57271	3.02018	0	10.6501	10.3604	0.289666	1	10.5496	7.2232	3.32644	0
CATMA1C72188	AT1G76930	ATEXT4 (EXTENSIN 4)	cellulose and pectin-containing cell wall organization and biogenesis	structural constituent of cell wall	endo. retic.	12.2605	8.58217	3.67835	0	11.5859	12.0234	-0.437471	1	11.6986	8.35969	3.3389	0
CATMA4A14700	AT4G14365	zinc finger (C3HC4-type RING finger) family protein / ankyrin repeat family protein	metabolic process	protein binding	No targeting	12.2274	8.93823	3.28913	0	11.6875	11.7592	-0.0717107	1	12.0119	8.66529	3.34664	0
CATMA1A63980	AT1G74590	ATGSTU10 (Arabidopsis thaliana Glutathione S-transferase (class tau) 10); glutathione transferase	protein amino acid phosphorylation	glutathione transferase activity	No targeting	10.1039	7.23354	2.87038	0	10.5154	10.167	0.348368	1	10.4009	7.04981	3.35111	0
CATMA3A00270	AT3G01290	band 7 family protein	N-terminal protein myristoylation	molecular function unknown	No targeting	10.3042	7.41782	2.88637	0	10.3784	9.82446	0.553926	1	10.3978	7.04614	3.35167	0
CATMA5A05530	AT5G06320	NHL3 (NDR1/HIN1-like 3)	transport	transporter activity	No targeting	12.5262	9.70301	2.82317	0	12.492	12.0195	0.472539	1	12.7727	9.40282	3.36992	0
CATMA3A25700	AT3G25882	NIMIN-2 (NIM1-INTERACTING 2)	biological process unknown	molecular function unknown	No targeting	12.1412	8.86072	3.28049	0	11.8136	11.7785	0.0350684	1	12.0111	8.61641	3.39468	0
CATMA4A02680	AT4G02380	SAG21 (SENESCENCE-ASSOCIATED GENE 21)	response to stress	molecular function unknown	mitochondria	12.5547	9.22624	3.32846	0	11.5095	11.6065	-0.0969939	1	12.601	9.19455	3.40642	0
CATMA4A16360	AT4G15610	integral membrane family protein	biological process unknown	molecular function unknown	plastid	11.4218	8.25965	3.16214	0	11.4056	11.0819	0.323632	1	11.4862	8.07123	3.41495	0
CATMA5A44520	AT5G48540	33 kDa secretory protein-related	biological process unknown	molecular function unknown	endo. retic.	12.4419	9.26179	3.18007	0	12.6747	12.2462	0.428481	1	12.2206	8.77789	3.44268	0
CATMA5A34500	AT5G38900	DSBA oxidoreductase family protein	biological process unknown	protein disulfide oxidoreductase activity	No targeting	11.2259	7.92737	3.29854	0	11.0201	11.1334	-0.113301	1	11.0151	7.50534	3.50973	0
CATMA2B42670	AT2G44240	unknown protein	biological process unknown	molecular function unknown	endo. retic.	11.8875	8.03766	3.84989	0	11.6695	11.905	-0.235563	1	11.2492	7.68788	3.56136	0
CATMA2A17340_N	AT2G18690	unknown protein	biological process unknown	molecular function unknown	No targeting	10.8038	7.63018	3.17359	0	11.0281	10.7959	0.232233	1	11.246	7.60073	3.64527	0
CATMA4C42686	AT4G37990	ELI3-2 (ELICITOR-ACTIVATED GENE 3)	metabolic process	catalytic activity	No targeting	10.9733	7.5576	3.4157	0	11.4881	11.058	0.430037	1	11.0788	7.43244	3.64638	0
CATMA2A37175	AT2G38940	ATPT2 (PHOSPHATE TRANSPORTER 2); carbohydrate transporter/ phosphate transporter/ sugar porter	transport	transporter activity	No targeting	11.2668	7.75435	3.51244	0	11.3422	11.1115	0.230704	1	11.1675	7.48966	3.67781	0
CATMA5C64215	AT5G13320	PBS3 (AVRPPHB SUSCEPTIBLE 3)	response to auxin stimulus	molecular function unknown	No targeting	11.5078	8.26296	3.24488	0	11.4894	11.4188	0.0705804	1	11.4371	7.75408	3.68307	0
CATMA1A12340	AT1G13330	unknown protein, unknown protein	biological process unknown	molecular function unknown	No targeting	11.3705	7.80631	3.56419	0	11.334	11.23	0.103982	1	11.1509	7.42965	3.72121	0
CATMA5A09500	AT5G10760	aspartyl protease family protein	proteolysis	aspartic-type endopeptidase activity	endo. retic.	11.9984	8.64067	3.35777	0	12.2258	11.6701	0.555642	1	12.473	8.6996	3.77337	0
CATMA2C47436	AT2G26400	ARD/ATARD3 (ACIREDUCTONE DIOXYGENASE); acireductone dioxygenase (Fe2+-requiring)/ heteroglycan binding / metal ion binding	biological process unknown	heteroglycan binding	No targeting	11.0947	7.93515	3.15951	0	11.4839	11.5085	-0.0246483	1	11.41	7.6238	3.78616	0
CATMA3A10360	AT3G11340	UDP-glucoronosyl/UDP-glucosyl transferase family protein	metabolic process	UDP-glycosyltransferase activity	endo. retic.	11.4393	7.87788	3.5614	0	11.3375	11.2892	0.048312	1	11.2635	7.46884	3.79463	0
CATMA5A04520	AT5G05340	peroxidase, putative	electron transport	peroxidase activity	endo. retic.	11.3804	8.14372	3.23672	0	11.8217	11.234	0.587686	1	11.7104	7.87388	3.83655	0
CATMA2A37130	AT2G38870	protease inhibitor, putative	response to wounding	serine-type endopeptidase inhibitor activity	No targeting	12.5052	8.94062	3.56459	0	12.0611	11.9005	0.160612	1	12.1451	8.27164	3.87349	0
CATMA5A18670	AT5G20230	ATBCB (ARABIDOPSIS BLUE-COPPER-BINDING PROTEIN); copper ion binding	electron transport	copper ion binding	endo. retic.	11.9521	8.3678	3.58435	0	9.33423	8.92343	0.410807	1	12.1772	8.2047	3.9725	0
CATMA2A42670	AT2G44240	unknown protein	biological process unknown	molecular function unknown	endo. retic.	11.7251	7.87444	3.85062	0	11.4456	11.5395	-0.0938986	1	11.4763	7.48589	3.99044	0
CATMA4A02835	AT4G02520	ATGSTF2 (Arabidopsis thaliana Glutathione S-transferase (class phi) 2); glutathione transferase	response to cold	glutathione transferase activity	mitochondria	13.2459	9.79317	3.45276	0	12.2735	12.239	0.0344864	1	13.3578	9.35419	4.00362	0
CATMA4A36910	AT4G35180	LHT7 (LYS/HIS TRANSPORTER 7); amino acid permease	amino acid transport	amino acid transmembrane transporter activity	No targeting	11.3794	7.48456	3.89481	0	11.2846	11.2431	0.0414777	1	11.2175	7.12022	4.09723	0
CATMA2A17330	AT2G18680	unknown protein, zinc finger (C3HC4-type RING finger) family protein	biological process unknown	molecular function unknown	endo. retic.	11.8431	8.05218	3.79089	0	11.8048	11.5083	0.296489	1	11.89	7.76252	4.12745	0
CATMA1C71209	AT1G14870	unknown protein	biological process unknown	molecular function unknown	No targeting	12.5208	8.4016	4.11916	0	12.0261	12.0605	-0.0343125	1	12.3256	8.16289	4.16268	0
CATMA1A02710	AT1G03850	glutaredoxin family protein	electron transport	electron carrier activity	plastid	12.5969	8.53902	4.05787	0	12.0372	12.0877	-0.0504339	1	12.2338	8.0569	4.17689	0
CATMA5C64551	AT5G35525	unknown protein	biological process unknown	molecular function unknown	No targeting	12.1426	8.21831	3.9243	0	11.722	11.4847	0.237308	1	12.3116	8.03126	4.28036	0
CATMA2A41920	AT2G43510	ATTI1 (ARABIDOPSIS THALIANA TRYPSIN INHIBITOR PROTEIN 1)	defense response	ion channel inhibitor activity	endo. retic.	12.8361	8.93299	3.90311	0	12.1182	12.064	0.0541283	1	12.727	8.4325	4.29446	0
CATMA2A42040	AT2G43620	chitinase, putative	response to salt stress	chitinase activity	endo. retic.	12.3733	8.19912	4.17415	0	12.0289	11.7122	0.316764	1	12.5726	8.26296	4.30961	0
CATMA1C71155	AT1G11610	CYP71A18 (cytochrome P450, family 71, subfamily A, polypeptide 18); oxygen binding	electron transport	monooxygenase activity	endo. retic.	12.225	8.08157	4.14342	0	12.2925	12.1356	0.156891	1	12.4924	7.8974	4.59502	0
CATMA3C57326	AT3G22600	protease inhibitor/seed storage/lipid transfer protein (LTP) family protein	lipid transport	lipid binding	endo. retic.	13.2397	8.91419	4.32554	0	13.5078	12.9882	0.51956	1	13.429	8.75326	4.67578	0
CATMA2C47176	AT2G14610	PR1 (PATHOGENESIS-RELATED GENE 1)	biological process unknown	molecular function unknown	endo. retic.	14.0607	9.45432	4.60638	0	13.4834	13.1945	0.288924	1	14.0702	9.16598	4.90417	0
CATMA1A13910	AT1G14880	unknown protein	biological process unknown	molecular function unknown	No targeting	13.9711	9.24249	4.7286	0	13.1376	13.01	0.127579	1	13.9622	9.04465	4.91756	0
CATMA1A03620	AT1G04800	glycine-rich protein	N-terminal protein myristoylation	molecular function unknown	endo. retic.	8.67706	10.2722	-1.59517	0	8.9064	8.4893	0.417105	1	8.62601	9.25194	-0.625929	0.161061
CATMA4A40097	AT4G38630	AT-MCB1 (MULTIUBIQUITIN CHAIN BINDING PROTEIN 1)	ubiquitin-dependent protein catabolic process	molecular function unknown	No targeting	8.46931	9.82415	-1.35484	0	8.96757	8.46694	0.500631	1	8.73261	9.33816	-0.60555	0.325095
CATMA5A19130	AT5G20630	GLP3 (GERMIN-LIKE PROTEIN 3); manganese ion binding / metal ion binding / nutrient reservoir	response to cold	manganese ion binding	endo. retic.	6.67576	8.14337	-1.46761	0	6.55883	6.48356	0.0752703	1	6.70327	7.29418	-0.590909	0.531392
CATMA_GFT_02727	AT2G01021	unknown protein	RNA modification	nucleic acid binding	No targeting	12.565	9.73139	2.83364	0	12.3184	12.5813	-0.262874	1	12.1922	11.6074	0.584798	0.650249
CATMA1C72226	AT1G78820	curculin-like (mannose-binding) lectin family protein / PAN domain-containing protein	biological process unknown	sugar binding	endo. retic.	7.34341	8.9202	-1.57679	0	7.50642	7.42645	0.0799642	1	6.67813	6.97326	-0.295132	1
CATMA5A19900	AT5G22440	60S ribosomal protein L10A (RPL10aC)	translation	structural constituent of ribosome	No targeting	8.81303	10.1381	-1.32506	0	8.51627	8.39324	0.123034	1	7.53353	8.02815	-0.494617	1
CATMA2B07230	AT2G07717	pseudogene				8.76307	7.45141	1.31166	0	8.53498	8.75944	-0.224453	1	8.0181	8.04016	-0.0220566	1
CATMA1C72198	AT1G77500	unknown protein	N-terminal protein myristoylation	aspartic-type endopeptidase activity	nucleus	8.73247	7.40438	1.32809	0	8.86592	9.26788	-0.401963	1	7.037	6.82434	0.212662	1
CATMA3C57515	AT3G42722	pseudogene				8.06651	6.73172	1.33479	0	7.77814	7.97447	-0.196328	1	7.79499	7.30734	0.487646	1
CATMA2A06590	AT2G07783	pseudogene				9.1303	7.69668	1.43362	0	8.69018	9.12865	-0.43847	1	8.43293	8.62335	-0.190417	1
CATMA1C71941	AT1G62860	pseudogene				10.0388	8.54271	1.49608	0	10.1441	10.2638	-0.119694	1	9.95794	10.046	-0.0880651	1
miRspot_0995	HYPMIR1087995					11.5568	9.97433	1.58245	0	11.7504	12.1866	-0.436203	1	10.6006	10.5555	0.0451332	1
CATMA2A07230	AT2G07717	pseudogene				9.21582	7.62154	1.59428	0	8.88071	9.19315	-0.312435	1	8.6547	8.71785	-0.0631564	1
CATMA5A05230	AT5G06043	unknown protein	heme biosynthetic process	ferrochelatase activity	plastid	9.16135	7.50922	1.65213	0	8.32268	8.86734	-0.544655	1	8.4513	8.04979	0.401515	1
CATMA2C47855	AT2G07689	NADH-ubiquinone oxidoreductase, putative	mitochondrial electron transport, NADH to ubiquinone	NADH dehydrogenase (ubiquinone) activity	No targeting	9.21666	6.9738	2.24285	0	8.82758	9.3096	-0.482022	1	8.38603	8.20415	0.18188	1
CATMA2A00040	AT2G01021	unknown protein	metabolic process	catalytic activity	No targeting	11.9722	9.68644	2.2858	0	11.8628	11.7022	0.160559	1	11.8021	11.5633	0.238778	1
CATMA5A34050	AT5G38520	hydrolase, alpha/beta fold family protein	protein amino acid phosphorylation	hydrolase activity	plastid	8.63641	10.4765	-1.8401	0	7.86999	7.67468	0.195309	1	$	$	$	$
CATMA1C71290	AT1G19570	DHAR1 (DEHYDROASCORBATE REDUCTASE)	response to jasmonic acid stimulus	glutathione dehydrogenase (ascorbate) activity	No targeting	7.96889	9.64913	-1.68025	0	8.42083	8.0996	0.321233	1	$	$	$	$
CATMA3C57834	AT3G56940	AT103 (DICARBOXYLATE DIIRON 1)	electron transport	oxidoreductase activity	plastid	8.65843	10.1906	-1.53221	0	8.6595	8.63048	0.029015	1	$	$	$	$
CATMA1A12880	AT1G13920	remorin family protein	biological process unknown	DNA binding	nucleus	6.71158	8.21604	-1.50446	0	6.39477	6.42824	-0.033467	1	$	$	$	$
CATMA_GFT_01881	AT5G18050	auxin-responsive protein, putative	response to auxin stimulus	molecular function unknown	mitochondria	7.08295	8.51388	-1.43093	0	7.22298	7.29235	-0.0693749	1	$	$	$	$
CATMA3C57914	AT3G62510	protein disulfide isomerase-related	biological process unknown	molecular function unknown	No targeting	9.27548	7.96377	1.31171	0	9.71774	9.53578	0.181958	1	$	$	$	$
CATMA3D02936	AT3G18240	unknown protein	biological process unknown	molecular function unknown	mitochondria	8.76238	7.35851	1.40387	0	8.98506	9.27871	-0.293651	1	$	$	$	$
CATMA1B60390	AT1G71100	RSW10 (RADIAL SWELLING 10); ribose-5-phosphate isomerase	pentose-phosphate shunt, non-oxidative branch	ribose-5-phosphate isomerase activity	No targeting	9.754	8.11618	1.63782	0	8.3609	8.13745	0.223457	1	$	$	$	$
CATMA3D02932	AT3G16530	legume lectin family protein	response to chitin	sugar binding	endo. retic.	9.23147	7.47528	1.7562	0	9.3813	9.64922	-0.267918	1	$	$	$	$
CATMA1C71360	AT1G22900	unknown protein	defense response	molecular function unknown	endo. retic.	9.207	7.19948	2.00753	0	8.69751	8.93271	-0.2352	1	$	$	$	$
CATMA3C57822	AT3G56400	WRKY70 (WRKY DNA-binding protein 70); transcription factor	regulation of transcription, DNA-dependent	transcription factor activity	nucleus	11.9797	9.72589	2.25379	0	10.7425	10.8672	-0.124635	1	$	$	$	$
CATMA3C57962	AT3E13410	EUGENE prediction				9.56786	7.26815	2.2997	0	9.77785	9.80538	-0.02753	1	$	$	$	$
CATMA3C57902	AT3G61280	unknown protein	biological process unknown	molecular function unknown	No targeting	10.738	7.92357	2.81438	0	9.847	10.1662	-0.319159	1	$	$	$	$
CATMA2A27750	AT2G29350	SAG13 (Senescence-associated gene 13); oxidoreductase	metabolic process	catalytic activity	No targeting	12.141	8.3371	3.8039	0	11.7217	11.5475	0.17419	1	12.0048	8.00298	4.00184	No
CATMA2A27030	AT2G28605	unknown protein	biological process unknown	molecular function unknown	plastid	7.62898	9.37344	-1.74446	0	$	$	$	$	7.24589	8.71827	-1.47238	0
CATMA2A43965	AT2G45560	CYP76C1 (cytochrome P450, family 76, subfamily C, polypeptide 1); heme binding / iron ion binding / monooxygenase	electron transport	monooxygenase activity	endo. retic.	8.44635	9.72396	-1.27761	7.70384e-12	8.22829	8.385	-0.156714	1	7.9147	9.50337	-1.58867	0
CATMA1A20000	AT1G20940	F-box family protein	biological process unknown	molecular function unknown	No targeting	10.4554	11.7297	-1.27431	7.70384e-12	11.2192	10.9681	0.251108	1	10.462	11.8513	-1.38934	0
CATMA5A52610	AT5G56850	unknown protein	biological process unknown	molecular function unknown	No targeting	7.65514	8.93685	-1.28171	7.70384e-12	7.53168	7.70924	-0.177555	1	7.25247	8.61705	-1.36458	0
CATMA1A00960	AT1G01970	pentatricopeptide (PPR) repeat-containing protein	biological process unknown	molecular function unknown	No targeting	8.30497	9.59597	-1.291	7.70384e-12	8.51396	8.65349	-0.139527	1	8.02601	9.35111	-1.3251	0
[truncated: 2,959 more rows]
